# Supplementary material for: Diacetatodi-tert-butyltin(IV)
Source: Acta Crystallogr Sect E Struct Rep Online. 2013 Apr 13;69(Pt 5):m254. doi: 10.1107/S1600536813009185 (PMC3647801; doi:10.1107/S1600536813009185)
Supplement: Supplementary file 1 [file e-69-0m254-sup1.cif]

##############################################################################
#                                                                            #
# This CIF contains the data in a paper accepted for publication in          #
# Acta Crystallographica Section E. It conforms to the requirements of       #
# Notes for Authors for Acta Crystallographica Section E, and has been       #
# peer reviewed under the auspices of the IUCr Commission on Journals.       #
#                                                                            #
# Full details of the Crystallographic Information File format               #
# are given in the paper "The Crystallographic Information File (CIF):       #
# a New Standard Archive File for Crystallography" by S. R. Hall, F. H.      #
# Allen and I. D. Brown [Acta Cryst. (1991), A47, 655-685].                  #
#                                                                            #
# The current version of the core CIF dictionary is obtainable from          #
# ftp://ftp.iucr.org/pub/cif_core.dic.                                       #
#                                                                            #
# Software is freely available for graphical display of the structure(s)     #
# in this CIF. For information consult the CIF software page                 #
# http://www.iucr.org/resources/cif/software.                                #
#                                                                            #
# This file may be used for bona fide research purposes within the           #
# scientific community so long as proper attribution is given to the journal # 
# article from which it was obtained.                                        #
#                                                                            #
##############################################################################
data_I
_audit_creation_method     SHELXL-97
_chemical_name_systematic
;
Diacetatodi-<i>tert</i>-butyltin(IV)
;
_chemical_name_common     ?
_chemical_formula_moiety     'C12 H24 O4 Sn'
_chemical_formula_sum     'C12 H24 O4 Sn'
_chemical_formula_iupac     '[Sn (C4 H9)2 (C2 H3 O2)2]'
_chemical_formula_weight     351.00
_chemical_melting_point     ?
_symmetry_cell_setting     monoclinic
_symmetry_space_group_name_H-M     'P 21/n '
_symmetry_space_group_name_Hall     '-P 2yn'
loop_
    _symmetry_equiv_pos_as_xyz
    'x, y, z'
    '-x+1/2, y+1/2, -z+1/2'
    '-x, -y, -z'
    'x-1/2, -y-1/2, z-1/2'
_cell_length_a     6.1039(3)
_cell_length_b     15.3928(7)
_cell_length_c     15.9601(8)
_cell_angle_alpha     90.00
_cell_angle_beta     95.462(2)
_cell_angle_gamma     90.00
_cell_volume     1492.74(12)
_cell_formula_units_Z     4
_cell_measurement_reflns_used     6480
_cell_measurement_theta_min     2.56
_cell_measurement_theta_max     25.65
_cell_measurement_temperature     100(2)
_exptl_crystal_description     block
_exptl_crystal_colour     colourless
_exptl_crystal_size_max     0.14
_exptl_crystal_size_mid     0.06
_exptl_crystal_size_min     0.04
_exptl_crystal_density_diffrn     1.562
_exptl_crystal_density_meas     ?
_exptl_crystal_density_method     'not measured'
_exptl_crystal_F_000     712
_exptl_absorpt_coefficient_mu     1.713
_exptl_absorpt_correction_type     multi-scan
_exptl_absorpt_process_details     '(SADABS; Bruker, 2009)'
_exptl_absorpt_correction_T_min     0.7905
_exptl_absorpt_correction_T_max     0.9393
_exptl_special_details     ?
_diffrn_ambient_temperature     100(2)
_diffrn_radiation_type     MoK\a
_diffrn_radiation_wavelength     0.71073
_diffrn_radiation_source     'fine-focus sealed tube'
_diffrn_radiation_monochromator     graphite
_diffrn_measurement_device_type     'Bruker APEXII CCD'
_diffrn_measurement_method     '\f and \w scans'
_diffrn_detector_area_resol_mean     ?
_diffrn_reflns_number     76636
_diffrn_reflns_av_R_equivalents     0.0808
_diffrn_reflns_av_sigmaI/netI     0.0316
_diffrn_reflns_theta_min     1.84
_diffrn_reflns_theta_max     28.00
_diffrn_reflns_theta_full     28.00
_diffrn_measured_fraction_theta_max     1.000
_diffrn_measured_fraction_theta_full     1.000
_diffrn_reflns_limit_h_min     -8
_diffrn_reflns_limit_h_max     8
_diffrn_reflns_limit_k_min     -20
_diffrn_reflns_limit_k_max     19
_diffrn_reflns_limit_l_min     -21
_diffrn_reflns_limit_l_max     21
_refine_special_details
;
Refinement of <i>F</i>^2^ against ALL reflections. The weighted <i>R</i>-factor
<i>wR</i> and goodness of fit <i>S</i> are based on <i>F</i>^2^, conventional
<i>R</i>-factors <i>R</i> are based on <i>F</i>, with <i>F</i> set to zero for
negative <i>F</i>^2^. The threshold expression of <i>F</i>^2^ >
\s(<i>F</i>^2^) is used only for calculating <i>R</i>-factors(gt) <i>etc</i>.
and is not relevant to the choice of reflections for refinement.
<i>R</i>-factors based on <i>F</i>^2^ are statistically about twice as large
as those based on <i>F</i>, and <i>R</i>- factors based on ALL data will be
even larger.
;
_reflns_number_total     3590
_reflns_number_gt     2980
_reflns_threshold_expression     >2sigma(I)
_refine_ls_structure_factor_coef     Fsqd
_refine_ls_matrix_type     full
_refine_ls_R_factor_all     0.0333
_refine_ls_R_factor_gt     0.0226
_refine_ls_wR_factor_gt     0.0426
_refine_ls_wR_factor_ref     0.0455
_refine_ls_goodness_of_fit_ref     1.037
_refine_ls_restrained_S_all     1.037
_refine_ls_number_reflns     3590
_refine_ls_number_parameters     167
_refine_ls_number_restraints     0
_refine_ls_hydrogen_treatment     constr
_refine_ls_weighting_scheme     calc
_refine_ls_weighting_details
         'calc w=1/[\s^2^(Fo^2^)+(0.0133P)^2^+1.0511P] where P=(Fo^2^+2Fc^2^)/3'
_atom_sites_solution_hydrogens     geom
_atom_sites_solution_primary     direct
_atom_sites_solution_secondary     difmap
_refine_ls_shift/su_max     0.002
_refine_ls_shift/su_mean     0.000
_refine_diff_density_max     0.587
_refine_diff_density_min     -0.507
_refine_ls_extinction_method     SHELXL
_refine_ls_extinction_coef     0.00201(16)
_refine_ls_extinction_expression
                                  'Fc^*^=kFc[1+0.001xFc^2^\l^3^/sin(2\q)]^-1/4^'
loop_
    _atom_type_symbol
    _atom_type_description
    _atom_type_scat_dispersion_real
    _atom_type_scat_dispersion_imag
    _atom_type_scat_source
    'C' 'C' 0.0033 0.0016
                         'International Tables Vol C Tables 4.2.6.8 and 6.1.1.4'
    'H' 'H' 0.0000 0.0000
                         'International Tables Vol C Tables 4.2.6.8 and 6.1.1.4'
    'O' 'O' 0.0106 0.0060
                         'International Tables Vol C Tables 4.2.6.8 and 6.1.1.4'
    'Sn' 'Sn' -0.6537 1.4246
                         'International Tables Vol C Tables 4.2.6.8 and 6.1.1.4'
_computing_data_collection     'APEX2 (Bruker, 2009)'
_computing_cell_refinement     'SAINT (Bruker, 2009)'
_computing_data_reduction     'SAINT (Bruker, 2009)'
_computing_structure_solution     'SHELXS97 (Sheldrick, 2008)'
_computing_structure_refinement     'SHELXL97 (Sheldrick, 2008)'
_computing_molecular_graphics
;
DIAMOND (Brandenburg, 2006) and Mercury
(Macrae <i>et al.</i>, 2008)
;
_computing_publication_material     'SHELXTL (Sheldrick, 2008)'
loop_
    _atom_site_type_symbol
    _atom_site_label
    _atom_site_fract_x
    _atom_site_fract_y
    _atom_site_fract_z
    _atom_site_U_iso_or_equiv
    _atom_site_adp_type
    _atom_site_calc_flag
    _atom_site_refinement_flags
    _atom_site_occupancy
    _atom_site_symmetry_multiplicity
    _atom_site_disorder_assembly
    _atom_site_disorder_group
    Sn Sn1 0.19140(2) 0.295768(9) 0.285075(8) 0.01333(6) Uani d . 1 1 . .
    C C11 0.0432(3) 0.20445(14) 0.19231(13) 0.0162(4) Uani d . 1 1 . .
    C C12 -0.1709(3) 0.24192(16) 0.14968(14) 0.0257(5) Uani d . 1 1 . .
    H H12A -0.2374 0.2001 0.1085 0.031(2) Uiso calc R 1 1 . .
    H H12B -0.1396 0.2962 0.1211 0.031(2) Uiso calc R 1 1 . .
    H H12C -0.2730 0.2534 0.1922 0.031(2) Uiso calc R 1 1 . .
    C C13 0.2095(4) 0.18975(15) 0.12781(13) 0.0216(5) Uani d . 1 1 . .
    H H13A 0.3485 0.1689 0.1566 0.031(2) Uiso calc R 1 1 . .
    H H13B 0.2350 0.2445 0.0990 0.031(2) Uiso calc R 1 1 . .
    H H13C 0.1515 0.1464 0.0865 0.031(2) Uiso calc R 1 1 . .
    C C14 -0.0036(4) 0.11881(15) 0.23553(14) 0.0259(5) Uani d . 1 1 . .
    H H14A -0.1128 0.1285 0.2758 0.031(2) Uiso calc R 1 1 . .
    H H14B 0.1327 0.0966 0.2654 0.031(2) Uiso calc R 1 1 . .
    H H14C -0.0609 0.0764 0.1932 0.031(2) Uiso calc R 1 1 . .
    C C21 0.0894(3) 0.38924(14) 0.37595(12) 0.0161(4) Uani d . 1 1 . .
    C C22 -0.0723(4) 0.34722(15) 0.43092(14) 0.0245(5) Uani d . 1 1 . .
    H H22A -0.1180 0.3900 0.4713 0.030(2) Uiso calc R 1 1 . .
    H H22B -0.0011 0.2980 0.4614 0.030(2) Uiso calc R 1 1 . .
    H H22C -0.2016 0.3267 0.3953 0.030(2) Uiso calc R 1 1 . .
    C C23 0.2995(4) 0.41692(15) 0.42919(14) 0.0243(5) Uani d . 1 1 . .
    H H23A 0.2626 0.4591 0.4717 0.030(2) Uiso calc R 1 1 . .
    H H23B 0.4014 0.4435 0.3928 0.030(2) Uiso calc R 1 1 . .
    H H23C 0.3689 0.3659 0.4572 0.030(2) Uiso calc R 1 1 . .
    C C24 -0.0185(4) 0.46712(15) 0.33009(14) 0.0249(5) Uani d . 1 1 . .
    H H24A -0.1502 0.4481 0.2950 0.030(2) Uiso calc R 1 1 . .
    H H24B 0.0852 0.4936 0.2944 0.030(2) Uiso calc R 1 1 . .
    H H24C -0.0601 0.5098 0.3713 0.030(2) Uiso calc R 1 1 . .
    O O11 0.4677(2) 0.22581(9) 0.33641(9) 0.0198(3) Uani d . 1 1 . .
    O O12 0.1995(3) 0.18113(10) 0.40892(10) 0.0251(4) Uani d . 1 1 . .
    C C15 0.3940(4) 0.17649(14) 0.39399(13) 0.0203(5) Uani d . 1 1 . .
    C C16 0.5546(4) 0.11407(16) 0.43777(14) 0.0265(5) Uani d . 1 1 . .
    H H16A 0.5282 0.1099 0.4973 0.037(4) Uiso calc R 1 1 . .
    H H16B 0.7049 0.1347 0.4333 0.037(4) Uiso calc R 1 1 . .
    H H16C 0.5357 0.0567 0.4114 0.037(4) Uiso calc R 1 1 . .
    O O21 0.4416(2) 0.36282(9) 0.23048(9) 0.0178(3) Uani d . 1 1 . .
    O O22 0.1404(2) 0.41038(10) 0.15759(9) 0.0231(3) Uani d . 1 1 . .
    C C25 0.3440(4) 0.40733(13) 0.16819(13) 0.0185(5) Uani d . 1 1 . .
    C C26 0.4899(4) 0.45081(15) 0.11080(14) 0.0240(5) Uani d . 1 1 . .
    H H26A 0.5160 0.4114 0.0646 0.038(4) Uiso calc R 1 1 . .
    H H26B 0.6306 0.4656 0.1423 0.038(4) Uiso calc R 1 1 . .
    H H26C 0.4188 0.5039 0.0879 0.038(4) Uiso calc R 1 1 . .
loop_
    _atom_site_aniso_label
    _atom_site_aniso_U_11
    _atom_site_aniso_U_22
    _atom_site_aniso_U_33
    _atom_site_aniso_U_12
    _atom_site_aniso_U_13
    _atom_site_aniso_U_23
    Sn1 0.01484(8) 0.01307(8) 0.01231(8) 0.00027(6) 0.00240(5) -0.00084(6)
    C11 0.0158(10) 0.0177(11) 0.0156(10) -0.0010(8) 0.0038(8) -0.0048(8)
    C12 0.0162(11) 0.0342(14) 0.0260(12) 0.0018(10) -0.0017(9) -0.0072(10)
    C13 0.0222(11) 0.0235(13) 0.0194(11) -0.0006(9) 0.0037(9) -0.0078(9)
    C14 0.0294(13) 0.0220(12) 0.0276(12) -0.0095(10) 0.0089(10) -0.0041(10)
    C21 0.0153(10) 0.0166(11) 0.0167(10) 0.0006(8) 0.0028(8) -0.0051(8)
    C22 0.0249(12) 0.0239(13) 0.0265(12) 0.0005(10) 0.0128(10) -0.0036(10)
    C23 0.0246(12) 0.0266(13) 0.0216(12) -0.0006(10) 0.0018(9) -0.0093(9)
    C24 0.0303(13) 0.0204(12) 0.0246(12) 0.0065(10) 0.0057(10) -0.0020(9)
    O11 0.0211(8) 0.0180(8) 0.0199(8) 0.0020(6) -0.0005(6) 0.0035(6)
    O12 0.0273(9) 0.0222(9) 0.0263(9) 0.0039(7) 0.0055(7) 0.0017(7)
    C15 0.0286(13) 0.0147(11) 0.0166(11) 0.0014(9) -0.0025(9) -0.0031(8)
    C16 0.0337(13) 0.0229(12) 0.0221(12) 0.0072(10) -0.0024(10) 0.0049(10)
    O21 0.0192(8) 0.0172(8) 0.0174(7) -0.0003(6) 0.0046(6) 0.0027(6)
    O22 0.0226(9) 0.0267(9) 0.0202(8) 0.0019(7) 0.0028(6) 0.0013(6)
    C25 0.0279(12) 0.0137(11) 0.0147(10) -0.0021(9) 0.0055(9) -0.0036(8)
    C26 0.0304(13) 0.0215(13) 0.0209(12) -0.0012(10) 0.0076(10) 0.0030(9)
_geom_special_details
;
All e.s.d.'s (except the e.s.d. in the dihedral angle between two l.s. planes)
are estimated using the full covariance matrix. The cell e.s.d.'s are taken
into account individually in the estimation of e.s.d.'s in distances, angles
and torsion angles; correlations between e.s.d.'s in cell parameters are only
used when they are defined by crystal symmetry. An approximate (isotropic)
treatment of cell e.s.d.'s is used for estimating e.s.d.'s involving l.s.
planes.
;
loop_
    _geom_bond_atom_site_label_1
    _geom_bond_atom_site_label_2
    _geom_bond_site_symmetry_2
    _geom_bond_distance
    _geom_bond_publ_flag
    Sn1 O21 . 2.1001(14) yes
    Sn1 O11 . 2.1002(14) yes
    Sn1 C11 . 2.175(2) yes
    Sn1 C21 . 2.176(2) yes
    C11 C14 . 1.527(3) ?
    C11 C12 . 1.528(3) ?
    C11 C13 . 1.530(3) ?
    C12 H12A . 0.9800 ?
    C12 H12B . 0.9800 ?
    C12 H12C . 0.9800 ?
    C13 H13A . 0.9800 ?
    C13 H13B . 0.9800 ?
    C13 H13C . 0.9800 ?
    C14 H14A . 0.9800 ?
    C14 H14B . 0.9800 ?
    C14 H14C . 0.9800 ?
    C21 C24 . 1.522(3) ?
    C21 C22 . 1.525(3) ?
    C21 C23 . 1.530(3) ?
    C22 H22A . 0.9800 ?
    C22 H22B . 0.9800 ?
    C22 H22C . 0.9800 ?
    C23 H23A . 0.9800 ?
    C23 H23B . 0.9800 ?
    C23 H23C . 0.9800 ?
    C24 H24A . 0.9800 ?
    C24 H24B . 0.9800 ?
    C24 H24C . 0.9800 ?
    O11 C15 . 1.304(3) yes
    O12 C15 . 1.235(3) yes
    C15 C16 . 1.497(3) ?
    C16 H16A . 0.9800 ?
    C16 H16B . 0.9800 ?
    C16 H16C . 0.9800 ?
    O21 C25 . 1.304(3) yes
    O22 C25 . 1.239(3) yes
    C25 C26 . 1.495(3) ?
    C26 H26A . 0.9800 ?
    C26 H26B . 0.9800 ?
    C26 H26C . 0.9800 ?
loop_
    _geom_angle_atom_site_label_1
    _geom_angle_atom_site_label_2
    _geom_angle_atom_site_label_3
    _geom_angle_site_symmetry_1
    _geom_angle_site_symmetry_3
    _geom_angle
    _geom_angle_publ_flag
    O21 Sn1 O11 . . 79.93(6) ?
    O21 Sn1 C11 . . 107.88(7) ?
    O11 Sn1 C11 . . 101.58(7) ?
    O21 Sn1 C21 . . 102.54(7) ?
    O11 Sn1 C21 . . 110.43(7) ?
    C11 Sn1 C21 . . 138.97(7) ?
    C14 C11 C12 . . 109.77(18) ?
    C14 C11 C13 . . 109.93(18) ?
    C12 C11 C13 . . 110.51(17) ?
    C14 C11 Sn1 . . 109.51(14) ?
    C12 C11 Sn1 . . 109.99(14) ?
    C13 C11 Sn1 . . 107.09(13) ?
    C11 C12 H12A . . 109.5 ?
    C11 C12 H12B . . 109.5 ?
    H12A C12 H12B . . 109.5 ?
    C11 C12 H12C . . 109.5 ?
    H12A C12 H12C . . 109.5 ?
    H12B C12 H12C . . 109.5 ?
    C11 C13 H13A . . 109.5 ?
    C11 C13 H13B . . 109.5 ?
    H13A C13 H13B . . 109.5 ?
    C11 C13 H13C . . 109.5 ?
    H13A C13 H13C . . 109.5 ?
    H13B C13 H13C . . 109.5 ?
    C11 C14 H14A . . 109.5 ?
    C11 C14 H14B . . 109.5 ?
    H14A C14 H14B . . 109.5 ?
    C11 C14 H14C . . 109.5 ?
    H14A C14 H14C . . 109.5 ?
    H14B C14 H14C . . 109.5 ?
    C24 C21 C22 . . 109.65(17) ?
    C24 C21 C23 . . 110.46(18) ?
    C22 C21 C23 . . 110.65(17) ?
    C24 C21 Sn1 . . 109.79(13) ?
    C22 C21 Sn1 . . 110.17(14) ?
    C23 C21 Sn1 . . 106.07(13) ?
    C21 C22 H22A . . 109.5 ?
    C21 C22 H22B . . 109.5 ?
    H22A C22 H22B . . 109.5 ?
    C21 C22 H22C . . 109.5 ?
    H22A C22 H22C . . 109.5 ?
    H22B C22 H22C . . 109.5 ?
    C21 C23 H23A . . 109.5 ?
    C21 C23 H23B . . 109.5 ?
    H23A C23 H23B . . 109.5 ?
    C21 C23 H23C . . 109.5 ?
    H23A C23 H23C . . 109.5 ?
    H23B C23 H23C . . 109.5 ?
    C21 C24 H24A . . 109.5 ?
    C21 C24 H24B . . 109.5 ?
    H24A C24 H24B . . 109.5 ?
    C21 C24 H24C . . 109.5 ?
    H24A C24 H24C . . 109.5 ?
    H24B C24 H24C . . 109.5 ?
    C15 O11 Sn1 . . 104.81(13) ?
    O12 C15 O11 . . 120.3(2) ?
    O12 C15 C16 . . 123.1(2) ?
    O11 C15 C16 . . 116.6(2) ?
    C15 C16 H16A . . 109.5 ?
    C15 C16 H16B . . 109.5 ?
    H16A C16 H16B . . 109.5 ?
    C15 C16 H16C . . 109.5 ?
    H16A C16 H16C . . 109.5 ?
    H16B C16 H16C . . 109.5 ?
    C25 O21 Sn1 . . 106.07(13) ?
    O22 C25 O21 . . 120.25(19) ?
    O22 C25 C26 . . 123.21(19) ?
    O21 C25 C26 . . 116.51(19) ?
    C25 C26 H26A . . 109.5 ?
    C25 C26 H26B . . 109.5 ?
    H26A C26 H26B . . 109.5 ?
    C25 C26 H26C . . 109.5 ?
    H26A C26 H26C . . 109.5 ?
    H26B C26 H26C . . 109.5 ?
loop_
    _geom_hbond_atom_site_label_D
    _geom_hbond_atom_site_label_H
    _geom_hbond_atom_site_label_A
    _geom_hbond_site_symmetry_A
    _geom_hbond_distance_DH
    _geom_hbond_distance_HA
    _geom_hbond_distance_DA
    _geom_hbond_angle_DHA
    C12 H12C O21 1_455 0.98 2.54 3.362(3) 141.5
    C22 H22C O11 1_455 0.98 2.65 3.584(3) 160.0
    C16 H16C O22 2_545 0.98 2.69 3.636(3) 163.2
    C16 H16A O22 4_666 0.98 2.60 3.518(3) 155.2
data_global
_journal_date_recd_electronic     2013-02-18
_journal_date_accepted     2013-04-04
_journal_name_full     'Acta Crystallographica, Section E'
_journal_year     2013
_journal_volume     69
_journal_issue      5
_journal_page_first     m254
_journal_page_last     m254
_journal_paper_category     QM
_journal_paper_doi     10.1107/S1600536813009185
_journal_coeditor_code     AA2086
_publ_contact_author_name     'Hans Reuter'
_publ_contact_author_address
;
Institut \"ur Chemie neuer Materialien
Universit\"at of Osnabr\"uck
Barbarastr. 7
D-49069 Osnabr\"uck
;
_publ_contact_author_email     'hreuter@uos.de'
_publ_contact_author_fax     ?
_publ_contact_author_phone     '0541 969 2778'
_publ_section_title
;
Diacetatodi-<i>tert</i>-butyltin(IV)
;
_publ_section_title_footnote     .
loop_
    _publ_author_name
    _publ_author_footnote
    _publ_author_address
    'Reichelt, Martin' .
;
Institut f\"ur Chemie neuer Materialien
Strukturchemie
Universit\"at Osnabr\"uck
Barbarastr. 7
D-49069 Osnabr\"uck
Germany
;
    'Reuter, Hans' .
;
Institut f\"ur Chemie neuer Materialien
Strukturchemie
Universit\"at Osnabr\"uck
Barbarastr. 7
D-49069 Osnabr\"uck
Germany
;
_publ_section_synopsis     .
