# Supplementary material for: Diacetatodi-tert-butyltin(IV)
Source: Acta Crystallogr Sect E Struct Rep Online. 2013 Apr 13;69(Pt 5):m254. doi: 10.1107/S1600536813009185 (PMC3647801; doi:10.1107/S1600536813009185)
Supplement: Supplementary file 2 [file e-69-0m254-Isup2.hkl]

# 
# h,k,l, Fc-squared, Fo-squared, sigma(Fo-squared) and status flag 
# 
data_I
_shelx_title ' MR229_0m in P2(1)/n' 
_shelx_refln_list_code          4 
_shelx_F_calc_maximum      253.28 
_exptl_crystal_F_000       712.00 
_reflns_d_resolution_high  0.7570 
 
loop_ 
 _symmetry_equiv_pos_as_xyz 
 'x, y, z' 
 '-x+1/2, y+1/2, -z+1/2' 
 '-x, -y, -z' 
 'x-1/2, -y-1/2, z-1/2' 
 
_cell_length_a     6.1039 
_cell_length_b    15.3928 
_cell_length_c    15.9601 
_cell_angle_alpha  90.000 
_cell_angle_beta   95.462 
_cell_angle_gamma  90.000 
 
_shelx_F_squared_multiplier     1.000 
 
loop_ 
 _refln_index_h 
 _refln_index_k 
 _refln_index_l 
 _refln_F_squared_calc 
 _refln_F_squared_meas 
 _refln_F_squared_sigma 
 _refln_observed_status 
   2   0   0     2945.89     2692.69     43.95 o 
   4   0   0      463.45      480.80     23.36 o 
   6   0   0     3108.67     3182.49    118.99 o 
   8   0   0     3459.60     3354.98    287.27 o 
   1   1   0      594.54      561.20      9.14 o 
   2   1   0     6526.44     6733.26     66.31 o 
   3   1   0      975.09      959.11     20.52 o 
   4   1   0    16450.97    16536.36    173.44 o 
   5   1   0        6.59      -18.15     12.10 o 
   6   1   0     3663.59     3703.91    100.70 o 
   7   1   0       66.96       67.61     39.75 o 
   8   1   0      268.73      145.24     72.97 o 
   0   2   0    40143.13    41097.46   4415.96 o 
   1   2   0    12787.71    12452.13    119.03 o 
   2   2   0    14390.98    14055.47    133.48 o 
   3   2   0       48.82       32.47      7.38 o 
   4   2   0      244.85      212.64     12.64 o 
   5   2   0      299.49      268.37     18.33 o 
   6   2   0     1209.46     1255.35     51.00 o 
   7   2   0      883.62      837.04     58.66 o 
   1   3   0     1986.89     1901.07     25.12 o 
   2   3   0     2899.69     2801.24     31.26 o 
   3   3   0     7157.61     7175.54     76.67 o 
   4   3   0     6550.17     6467.07     77.98 o 
   5   3   0     1859.60     1794.61     40.92 o 
   6   3   0     2683.42     2656.93     75.18 o 
   7   3   0      491.07      448.85     46.42 o 
   0   4   0       16.57       46.16     16.81 o 
   1   4   0     1649.93     1487.30     22.34 o 
   2   4   0     3227.22     3084.63     35.20 o 
   3   4   0     4465.10     4575.89     52.70 o 
   4   4   0      629.01      623.27     18.51 o 
   5   4   0      635.87      703.39     26.32 o 
   6   4   0      918.57      935.73     42.80 o 
   7   4   0     1649.24     1539.26     75.99 o 
   1   5   0     4467.41     4361.86     64.04 o 
   2   5   0      137.31      127.02      7.86 o 
   3   5   0     7381.04     7316.45     84.63 o 
   4   5   0       59.28       29.40     11.04 o 
   5   5   0     7776.52     7552.42    117.63 o 
   6   5   0        7.80        0.94     24.55 o 
   7   5   0      500.85      522.79     53.74 o 
   0   6   0        1.02        4.37     17.06 o 
   1   6   0     7824.75     7239.33    117.87 o 
   2   6   0      264.08      255.11      9.53 o 
   3   6   0     7227.64     7365.10     90.25 o 
   4   6   0       64.44       70.58     11.57 o 
   5   6   0     1804.43     1780.56     45.37 o 
   6   6   0       93.83       82.66     26.48 o 
   7   6   0     1541.53     1542.26    109.08 o 
   1   7   0     2453.63     2274.52     48.19 o 
   2   7   0     1083.04     1069.04     20.57 o 
   3   7   0     6277.96     6188.65     79.06 o 
   4   7   0     5113.91     5065.31     73.64 o 
   5   7   0     4313.39     4439.91     83.33 o 
   6   7   0     1415.48     1465.99     61.57 o 
   7   7   0      419.08      346.75     55.70 o 
   0   8   0     8277.82     7696.33    358.01 o 
   1   8   0    16816.49    17027.43    349.43 o 
   2   8   0     8813.13     9039.23    133.37 o 
   3   8   0     1074.64     1088.38     30.61 o 
   4   8   0      101.95      106.40     14.11 o 
   5   8   0     1179.85     1105.57     41.16 o 
   6   8   0      870.08      965.26     58.35 o 
   7   8   0      912.09      892.39     78.92 o 
   1   9   0     1363.64     1440.51     44.12 o 
   2   9   0     8421.24     8630.75    130.83 o 
   3   9   0     1879.05     1948.38     37.11 o 
   4   9   0     4275.19     4436.31     77.90 o 
   5   9   0     1826.96     1968.72     55.38 o 
   6   9   0     3352.08     3557.10    104.04 o 
   7   9   0      344.47      305.20     64.32 o 
   0  10   0    17758.61    17389.40    661.19 o 
   1  10   0     1886.43     1853.37     50.90 o 
   2  10   0     8152.72     8190.04    134.30 o 
   3  10   0       35.32       29.40     12.21 o 
   4  10   0        2.39       -8.67     16.07 o 
   5  10   0        1.47        2.87     22.68 o 
   6  10   0     1234.90     1246.07     69.78 o 
   1  11   0       48.87       30.64     14.08 o 
   2  11   0     8357.02     8451.89    158.46 o 
   3  11   0       20.59       32.81     13.76 o 
   4  11   0     4894.05     5210.08    111.64 o 
   5  11   0      226.22      148.24     28.90 o 
   6  11   0     3025.93     3164.31    125.95 o 
   0  12   0    10116.19    10375.68    435.91 o 
   1  12   0      398.41      386.19     26.28 o 
   2  12   0      881.28      885.77     31.30 o 
   3  12   0        1.79       -6.28     14.31 o 
   4  12   0      812.47      772.00     38.48 o 
   5  12   0       29.18       39.95     31.47 o 
   6  12   0      788.91      562.48     73.69 o 
   1  13   0      136.01      129.26     21.41 o 
   2  13   0     1987.55     1976.86     65.80 o 
   3  13   0     2220.44     2193.06     56.26 o 
   4  13   0     4277.25     4385.72    107.51 o 
   5  13   0      603.20      547.59     49.29 o 
   6  13   0      901.04      950.91    116.89 o 
   0  14   0     1350.69     1426.55    150.27 o 
   1  14   0     2389.15     2202.63     81.26 o 
   2  14   0     1019.76      924.69     57.79 o 
   3  14   0      162.49      145.08     22.44 o 
   4  14   0       35.89       46.78     26.32 o 
   5  14   0        6.31       27.51     39.62 o 
   1  15   0        2.63        7.72     21.94 o 
   2  15   0      107.70      116.64     33.18 o 
   3  15   0     5196.62     5201.18    125.12 o 
   4  15   0      637.49      611.29     47.96 o 
   5  15   0     2528.92     2444.91    108.95 o 
   0  16   0      105.74       68.36     44.37 o 
   1  16   0     5626.65     5517.94    174.91 o 
   2  16   0        1.36      -37.07     34.81 o 
   3  16   0      994.22      959.19     44.30 o 
   4  16   0       14.63      -22.51     51.48 o 
   1  17   0      368.06      356.23     40.60 o 
   2  17   0       53.18       17.61     38.28 o 
   3  17   0     2823.68     2856.17    114.53 o 
   4  17   0      168.05       99.57    117.80 o 
   0  18   0     1073.65     1011.90     73.27 o 
   1  18   0     3663.36     3729.28    181.21 o 
   2  18   0     1077.86     1036.41    107.00 o 
   3  18   0      793.26      673.11     62.63 o 
   1  19   0      295.54      280.09     77.83 o 
   2  19   0      477.45      547.08    112.32 o 
   0  20   0     2104.00     2065.12    284.12 o 
   1  20   0      541.02      434.43    141.80 o 
  -7   0   1     4214.59     3916.29    197.90 o 
  -5   0   1     1087.49     1117.49     41.45 o 
  -3   0   1      293.33      224.59     16.30 o 
  -1   0   1    56596.69    58618.86    859.37 o 
   1   0   1    64151.50    65212.91    920.73 o 
   3   0   1     1629.52     1356.48     34.19 o 
   5   0   1        0.81       -9.48     16.84 o 
   7   0   1     2277.00     2095.32    136.93 o 
  -8   1   1        0.28      -54.52     60.19 o 
  -7   1   1      427.33      461.28     50.74 o 
  -6   1   1       29.79       24.14     22.57 o 
  -5   1   1     7026.27     7341.25     93.46 o 
  -4   1   1     1525.24     1639.59     28.17 o 
  -3   1   1    26727.80    27165.46    261.86 o 
  -2   1   1     1406.78     1420.58     18.95 o 
  -1   1   1    14977.49    14499.55    143.42 o 
   0   1   1        0.74        1.63      1.96 o 
   1   1   1      350.74      322.13      6.69 o 
   2   1   1       21.62       24.82      5.28 o 
   3   1   1    13689.34    13434.04    134.29 o 
   4   1   1      963.50      943.89     22.46 o 
   5   1   1    10716.86    10740.79    133.99 o 
   6   1   1        5.75        1.56     22.29 o 
   7   1   1     1744.58     1689.60     80.45 o 
  -8   2   1      947.56      820.45    127.62 o 
  -7   2   1     3531.86     3290.69    115.34 o 
  -6   2   1      417.79      393.82     32.49 o 
  -5   2   1      165.27      153.09     15.42 o 
  -4   2   1      403.17      380.85     14.57 o 
  -3   2   1        1.12        0.67      6.89 o 
  -2   2   1     4401.40     4385.16     44.85 o 
  -1   2   1    27295.52    27150.96    274.21 o 
   0   2   1    15879.81    15407.64    290.16 o 
   1   2   1    10958.49    10569.57    104.74 o 
   2   2   1     2282.93     2277.65     25.37 o 
   3   2   1     5652.72     5551.34     59.89 o 
   4   2   1       77.17       93.87     10.36 o 
   5   2   1      190.37      131.31     15.65 o 
   6   2   1      416.64      399.79     33.92 o 
   7   2   1     1362.49     1328.96     68.43 o 
  -7   3   1      177.16      148.13     38.70 o 
  -6   3   1      834.34      854.39     42.40 o 
  -5   3   1     3437.42     3505.25     59.77 o 
  -4   3   1     6980.07     6836.88     82.36 o 
  -3   3   1     6577.14     6594.63     70.37 o 
  -2   3   1     5562.10     5407.62     54.68 o 
  -1   3   1     4571.76     4444.45     53.13 o 
   0   3   1      513.30      496.97     18.25 o 
   1   3   1      200.41      245.96      7.40 o 
   2   3   1     2486.19     2573.84     29.07 o 
   3   3   1    10151.09    10312.88    106.02 o 
   4   3   1     5969.12     5846.50     71.18 o 
   5   3   1     4907.21     4961.34     77.97 o 
   6   3   1     1415.18     1506.09     64.02 o 
   7   3   1     1705.68     1681.95     80.50 o 
  -7   4   1      419.80      429.16     47.92 o 
  -6   4   1     1856.60     1968.32     61.50 o 
  -5   4   1       78.37       74.55     15.46 o 
  -4   4   1       91.78       91.49     10.86 o 
  -3   4   1      645.30      702.34     15.62 o 
  -2   4   1     3583.73     3469.08     39.37 o 
  -1   4   1      265.40      268.35      8.64 o 
   0   4   1     1443.65     1296.71     58.68 o 
   1   4   1      494.10      451.74      9.33 o 
   2   4   1    16690.93    16608.75    162.25 o 
   3   4   1     1436.51     1459.96     23.62 o 
   4   4   1      550.20      533.47     19.48 o 
   5   4   1      178.29      144.05     18.15 o 
   6   4   1      267.41      266.93     30.38 o 
   7   4   1      445.12      359.96     50.50 o 
  -7   5   1        1.40       31.50     36.64 o 
  -6   5   1     1719.00     1764.44     60.55 o 
  -5   5   1       51.68       46.11     16.46 o 
  -4   5   1    10436.90    10211.52    127.31 o 
  -3   5   1      400.32      429.99     13.40 o 
  -2   5   1     9885.50     9609.04    105.97 o 
  -1   5   1      604.17      607.23     15.42 o 
   0   5   1     1645.05     1632.53     47.60 o 
   1   5   1       49.41       39.36      5.59 o 
   2   5   1     5385.80     5305.84     66.20 o 
   3   5   1      632.89      599.37     15.13 o 
   4   5   1     8602.92     8564.14    107.75 o 
   5   5   1        9.08       -5.18     15.37 o 
   6   5   1     4680.27     4947.93    112.23 o 
   7   5   1       93.90       71.68     44.00 o 
  -7   6   1      150.52      183.63     47.23 o 
  -6   6   1     4830.48     4785.45    107.63 o 
  -5   6   1      146.23      124.09     20.15 o 
  -4   6   1       50.88       43.07     11.09 o 
  -3   6   1       33.61       29.99      8.07 o 
  -2   6   1     4557.50     4489.00     58.21 o 
  -1   6   1       45.60       72.93      9.54 o 
   0   6   1    11530.71    11136.35    303.84 o 
   1   6   1     2180.66     2251.10     42.10 o 
   2   6   1    14757.85    14811.87    171.74 o 
   3   6   1      772.47      762.11     18.79 o 
   4   6   1      790.03      869.26     23.95 o 
   5   6   1      231.89      188.41     21.12 o 
   6   6   1     1074.64     1071.19     51.88 o 
   7   6   1       14.41       76.53     42.79 o 
  -7   7   1      369.50      344.14     52.86 o 
  -6   7   1     1806.78     1768.57     66.41 o 
  -5   7   1     1381.46     1421.79     42.63 o 
  -4   7   1     6187.14     6250.11     86.74 o 
  -3   7   1     1758.22     1831.24     31.95 o 
  -2   7   1    15662.69    15521.82    204.76 o 
  -1   7   1     1968.54     1917.83     43.29 o 
   0   7   1      231.86      178.79     36.32 o 
   1   7   1        2.47        6.46      8.84 o 
   2   7   1     2655.55     2523.99     37.14 o 
   3   7   1     1104.22     1088.37     23.28 o 
   4   7   1     4508.19     4613.93     70.22 o 
   5   7   1     2776.19     2831.98     64.52 o 
   6   7   1     3022.29     3101.24     94.58 o 
   7   7   1      467.84      466.01     66.18 o 
  -7   8   1     1206.20     1285.85     84.37 o 
  -6   8   1     1720.16     1597.78     82.67 o 
  -5   8   1     1772.51     1788.78     50.96 o 
  -4   8   1      678.49      697.64     25.05 o 
  -3   8   1     1217.21     1241.86     27.51 o 
  -2   8   1     8287.62     8608.68    125.85 o 
  -1   8   1     8282.96     8275.75    165.77 o 
   0   8   1     5945.05     5503.26    263.31 o 
   1   8   1    12287.20    12176.58    228.10 o 
   2   8   1    14801.47    14959.87    200.93 o 
   3   8   1     2779.16     2755.16     47.56 o 
   4   8   1      181.27      145.50     15.02 o 
   5   8   1        7.78       17.81     19.11 o 
   6   8   1      246.30      180.11     34.17 o 
   7   8   1     1153.82     1179.20     85.94 o 
  -7   9   1      572.78      565.49     61.36 o 
  -6   9   1      671.74      655.67     46.52 o 
  -5   9   1     4046.38     4095.12     92.45 o 
  -4   9   1     1940.73     1967.96     42.17 o 
  -3   9   1     6808.65     7018.68    100.75 o 
  -2   9   1     4399.77     4368.62     81.08 o 
  -1   9   1     5664.30     5729.94    118.49 o 
   0   9   1      223.66      208.23     32.38 o 
   1   9   1      597.66      592.11     21.67 o 
   2   9   1     1024.35     1020.34     22.75 o 
   3   9   1     4289.31     4428.03     70.73 o 
   4   9   1     2131.56     2172.50     46.59 o 
   5   9   1     2871.97     3012.17     70.07 o 
   6   9   1     1298.21     1385.76     63.93 o 
   7   9   1     1382.62     1430.01     96.23 o 
  -7  10   1     2312.38     2196.09    135.83 o 
  -6  10   1       61.93       20.91     31.09 o 
  -5  10   1     1262.22     1282.69     56.25 o 
  -4  10   1      122.73      119.96     18.68 o 
  -3  10   1       79.34       66.09     12.32 o 
  -2  10   1      259.09      293.55     18.66 o 
  -1  10   1    17696.27    17532.18    319.17 o 
   0  10   1      707.01      665.05     67.60 o 
   1  10   1    14550.68    14779.23    286.47 o 
   2  10   1     1181.23     1145.01     26.56 o 
   3  10   1     4177.18     4274.88     72.17 o 
   4  10   1       64.91       53.47     17.24 o 
   5  10   1      158.06      112.83     25.17 o 
   6  10   1       67.77       29.68     31.00 o 
  -6  11   1       23.71      107.00     52.40 o 
  -5  11   1     4408.03     4472.46    111.25 o 
  -4  11   1        2.31       -9.18     19.49 o 
  -3  11   1     5329.63     5515.69     94.02 o 
  -2  11   1        5.92        2.84     12.94 o 
  -1  11   1     5118.83     4913.16    109.98 o 
   0  11   1       71.77       52.04     22.55 o 
   1  11   1     1422.98     1478.87     39.13 o 
   2  11   1      168.93      178.30     14.56 o 
   3  11   1     3768.84     3995.89     72.45 o 
   4  11   1      735.29      695.45     33.72 o 
   5  11   1     5262.76     5452.18    115.34 o 
   6  11   1       38.02       42.48     43.66 o 
  -6  12   1      179.04       72.21     55.06 o 
  -5  12   1      383.35      298.87     36.53 o 
  -4  12   1       49.58       51.41     22.38 o 
  -3  12   1      134.05      119.53     16.48 o 
  -2  12   1      125.36       99.34     25.34 o 
  -1  12   1     4577.91     4614.98    115.91 o 
   0  12   1      656.44      661.88     36.85 o 
   1  12   1     7898.19     7686.39    160.76 o 
   2  12   1      778.57      825.28     27.72 o 
   3  12   1     2533.39     2581.27     57.59 o 
   4  12   1        1.00      -16.66     21.54 o 
   5  12   1       79.55       32.04     31.62 o 
   6  12   1      273.97      213.23     67.96 o 
  -6  13   1      119.55      119.91     72.58 o 
  -5  13   1     1581.86     1537.36     97.41 o 
  -4  13   1     1499.22     1404.77     52.16 o 
  -3  13   1     4548.97     4600.64     93.60 o 
  -2  13   1     1053.89     1069.36     43.46 o 
  -1  13   1      649.52      623.14     34.90 o 
   0  13   1       49.79        3.47     22.60 o 
   1  13   1       58.02       37.00     18.87 o 
   2  13   1      475.32      473.06     32.88 o 
   3  13   1     2612.85     2682.41     67.15 o 
   4  13   1     1334.76     1353.10     53.76 o 
   5  13   1     2565.29     2431.66     84.85 o 
   6  13   1      398.79      395.17     93.44 o 
  -5  14   1       18.74       11.50     40.44 o 
  -4  14   1       49.42       25.01     24.65 o 
  -3  14   1       47.56       35.06     18.03 o 
  -2  14   1      594.55      573.02     48.50 o 
  -1  14   1     1889.09     1818.72     74.10 o 
   0  14   1     3078.94     3276.35    129.14 o 
   1  14   1     2414.43     2461.37     80.65 o 
   2  14   1     2851.10     2864.00     78.46 o 
   3  14   1      576.15      594.03     33.10 o 
   4  14   1      452.49      380.88     36.74 o 
   5  14   1        1.09      -17.49     38.65 o 
  -5  15   1      252.39      203.12     54.69 o 
  -4  15   1     4205.99     4441.64    149.31 o 
  -3  15   1      857.15      972.37     40.02 o 
  -2  15   1     2211.79     2356.46    147.97 o 
  -1  15   1       33.31       31.96     23.94 o 
   0  15   1      566.77      620.82     51.70 o 
   1  15   1       42.40       27.80     23.40 o 
   2  15   1      567.14      601.66     32.14 o 
   3  15   1      139.07      125.19     25.51 o 
   4  15   1     3856.17     3975.87    166.43 o 
   5  15   1       65.06       10.40     47.20 o 
  -4  16   1      109.56      148.80     56.50 o 
  -3  16   1        1.02       40.56     25.85 o 
  -2  16   1     1904.14     1916.12     97.59 o 
  -1  16   1       28.30       31.53     29.76 o 
   0  16   1     7153.95     7592.55    290.06 o 
   1  16   1      209.83      186.69     34.81 o 
   2  16   1     3268.81     3309.62    111.95 o 
   3  16   1        1.20       21.72     24.89 o 
   4  16   1      394.73      385.76     68.68 o 
  -4  17   1     4681.00     4985.36    265.41 o 
  -3  17   1      131.93      189.13     33.43 o 
  -2  17   1     1361.92     1099.61     89.23 o 
  -1  17   1      114.41       59.19     32.80 o 
   0  17   1      769.62      701.44     47.51 o 
   1  17   1        0.61      -28.36     35.55 o 
   2  17   1      791.05      833.43     63.40 o 
   3  17   1       86.40       70.10     38.69 o 
   4  17   1     2783.73     3180.75    251.67 o 
  -3  18   1      236.63      177.01     62.20 o 
  -2  18   1     1019.44     1016.21    106.19 o 
  -1  18   1      741.56      665.72     66.52 o 
   0  18   1     5493.24     5808.91    207.39 o 
   1  18   1     1129.41     1100.03     60.44 o 
   2  18   1     2105.52     2156.40    100.45 o 
   3  18   1      123.43       54.21     56.77 o 
  -2  19   1     1071.15     1208.89    272.63 o 
  -1  19   1      347.07      181.91     74.78 o 
   0  19   1      136.29       85.80     40.95 o 
   1  19   1      239.33      248.88     54.05 o 
   2  19   1      437.60      384.10     67.20 o 
   0  20   1      330.34      229.53     53.92 o 
   1  20   1     2735.72     2579.71    251.30 o 
  -8   0   2     2375.11     1886.13    180.61 o 
  -6   0   2     5505.72     5495.30    160.75 o 
  -4   0   2     2217.19     2317.10     52.26 o 
  -2   0   2      903.76      795.55     18.88 o 
   0   0   2    49186.83    52230.34   1054.87 o 
   2   0   2     8110.94     7516.61    105.01 o 
   4   0   2     5319.71     5237.91     92.77 o 
   6   0   2      719.75      748.13     58.80 o 
  -8   1   2      109.17       33.67     63.66 o 
  -7   1   2       10.61       43.26     36.51 o 
  -6   1   2     1703.78     1750.34     59.38 o 
  -5   1   2     1163.72     1213.63     28.58 o 
  -4   1   2    12622.63    12569.51    134.34 o 
  -3   1   2     4898.27     4944.98     53.21 o 
  -2   1   2     9733.41     9529.15     91.69 o 
  -1   1   2      214.71      243.98      6.15 o 
   0   1   2     8955.34     8599.75     99.77 o 
   1   1   2      422.03      404.20      7.78 o 
   2   1   2     3916.70     3944.64     41.70 o 
   3   1   2      800.37      823.70     16.81 o 
   4   1   2     8358.06     8123.30     93.69 o 
   5   1   2      565.34      590.98     24.43 o 
   6   1   2     2686.93     2932.55     80.32 o 
   7   1   2       68.09       69.78     38.67 o 
  -8   2   2     1953.97     1916.21    151.09 o 
  -7   2   2     1473.49     1335.91     70.15 o 
  -6   2   2     2642.62     2656.38     75.06 o 
  -5   2   2      782.94      823.15     25.17 o 
  -4   2   2     2594.31     2719.71     39.58 o 
  -3   2   2      314.17      324.20     11.16 o 
  -2   2   2     1561.32     1395.26     18.45 o 
  -1   2   2        5.08        5.71      3.47 o 
   0   2   2    22087.67    21534.71    243.59 o 
   1   2   2    37501.88    37217.85    340.85 o 
   2   2   2    12925.28    12427.33    119.36 o 
   3   2   2       73.84       47.25      7.52 o 
   4   2   2     6615.24     6697.27     77.60 o 
   5   2   2        0.86      -15.51     13.71 o 
   6   2   2      310.62      305.78     32.89 o 
   7   2   2      117.41       95.20     39.20 o 
  -7   3   2        1.01        0.75     33.87 o 
  -6   3   2      274.45      265.56     30.45 o 
  -5   3   2     3725.27     3609.46     61.03 o 
  -4   3   2     2402.98     2345.55     37.06 o 
  -3   3   2    16573.09    16489.43    162.49 o 
  -2   3   2     5223.27     5220.92     53.16 o 
  -1   3   2       44.81       36.65      4.58 o 
   0   3   2     1714.35     1722.66     24.04 o 
   1   3   2     3267.45     3310.57     34.57 o 
   2   3   2     2451.33     2524.08     29.48 o 
   3   3   2     6425.40     6640.34     70.90 o 
   4   3   2     2170.33     2261.59     35.90 o 
   5   3   2     4289.64     4317.12     72.47 o 
   6   3   2     3575.11     3505.72     92.77 o 
   7   3   2     1370.60     1254.23     69.60 o 
  -7   4   2     3738.49     3790.42    133.29 o 
  -6   4   2      257.29      243.87     28.34 o 
  -5   4   2     1787.99     1811.66     41.97 o 
  -4   4   2     1214.45     1286.61     26.65 o 
  -3   4   2       24.68       14.56      6.83 o 
  -2   4   2      902.09      979.67     16.25 o 
  -1   4   2    11504.31    11314.89    139.72 o 
   0   4   2     4803.47     4841.17     75.40 o 
   1   4   2    30160.32    30520.98    320.96 o 
   2   4   2     3375.31     3133.68     35.72 o 
   3   4   2    11244.41    11226.53    117.19 o 
   4   4   2     2078.08     2138.41     36.05 o 
   5   4   2      107.21       80.29     17.97 o 
   6   4   2      188.15      169.79     28.23 o 
   7   4   2      519.67      430.34     51.15 o 
  -7   5   2       24.94       56.78     37.70 o 
  -6   5   2       80.44       43.16     24.74 o 
  -5   5   2     3292.19     3305.23     65.35 o 
  -4   5   2      689.32      712.49     21.68 o 
  -3   5   2    13824.51    13647.25    149.89 o 
  -2   5   2      162.19      175.51      8.20 o 
  -1   5   2    17570.75    17353.62    222.31 o 
   0   5   2     1018.66     1098.06     22.05 o 
   1   5   2      676.19      759.33     14.56 o 
   2   5   2      574.63      634.07     13.86 o 
   3   5   2     2905.95     2898.88     39.04 o 
   4   5   2       23.11       17.13     10.67 o 
   5   5   2    10354.69    10426.60    160.29 o 
   6   5   2      179.10      142.80     26.16 o 
   7   5   2     2277.42     2059.62    139.10 o 
  -7   6   2     1874.47     1903.02    103.47 o 
  -6   6   2       85.08       65.19     22.58 o 
  -5   6   2     6979.97     6982.70    119.78 o 
  -4   6   2       40.99       29.15     10.88 o 
  -3   6   2     1679.22     1714.76     28.04 o 
  -2   6   2       84.80      104.74      7.60 o 
  -1   6   2     4562.53     4363.32     71.82 o 
   0   6   2        1.72       -4.86      7.04 o 
   1   6   2    23794.04    23375.79    301.08 o 
   2   6   2       26.85       21.22      7.08 o 
   3   6   2     8714.77     8891.61    111.56 o 
   4   6   2      637.15      703.71     21.52 o 
   5   6   2      296.89      288.50     24.29 o 
   6   6   2       31.07       -5.14     26.65 o 
   7   6   2      959.02     1007.50     75.26 o 
  -7   7   2      147.87      198.97     48.92 o 
  -6   7   2       57.76       50.54     28.80 o 
  -5   7   2     4481.35     4606.25     88.01 o 
  -4   7   2      136.88      116.78     13.22 o 
  -3   7   2    10044.09     9971.76    124.35 o 
  -2   7   2     6210.25     6383.82     89.39 o 
  -1   7   2    12919.84    12567.92    211.74 o 
   0   7   2     2214.16     2133.60     65.20 o 
   1   7   2      598.23      613.71     17.82 o 
   2   7   2        6.77       -4.37      6.95 o 
   3   7   2     2677.10     2515.86     41.40 o 
   4   7   2     1321.65     1350.11     32.59 o 
   5   7   2     4036.15     4274.22     85.79 o 
   6   7   2     1617.25     1598.20     66.63 o 
   7   7   2     2031.21     2070.50    111.33 o 
  -7   8   2     1530.97     1489.87     88.40 o 
  -6   8   2     1218.68     1161.70     73.01 o 
  -5   8   2     3385.34     3569.69     80.21 o 
  -4   8   2     1079.09     1075.86     27.63 o 
  -3   8   2      321.79      288.07     14.69 o 
  -2   8   2     3438.63     3601.58     62.49 o 
  -1   8   2     3935.41     4053.94     78.75 o 
   0   8   2     3067.77     3135.77     95.23 o 
   1   8   2     8137.39     8055.21    132.94 o 
   2   8   2     3393.60     3396.04     49.90 o 
   3   8   2     4868.50     4969.28     71.72 o 
   4   8   2      863.73      854.16     27.14 o 
   5   8   2       11.42       29.60     20.86 o 
   6   8   2       27.66      -14.11     30.16 o 
   7   8   2      196.23      168.29     62.32 o 
  -7   9   2       87.43       82.71     47.01 o 
  -6   9   2     1205.44     1267.82     60.14 o 
  -5   9   2      948.25     1000.62     37.60 o 
  -4   9   2     4073.44     4139.83     72.38 o 
  -3   9   2     2144.31     2163.14     40.43 o 
  -2   9   2    13673.75    13800.85    223.70 o 
  -1   9   2     1770.45     1770.05     48.44 o 
   0   9   2     1052.15      964.31     37.41 o 
   1   9   2      605.70      650.89     23.92 o 
   2   9   2      947.74      952.37     21.54 o 
   3   9   2     2136.03     2120.41     41.36 o 
   4   9   2     2760.24     2878.42     55.94 o 
   5   9   2      567.99      612.58     39.10 o 
   6   9   2     3442.07     3507.09    108.12 o 
   7   9   2      396.82      356.09     70.22 o 
  -7  10   2      180.41      170.31     56.64 o 
  -6  10   2     2635.87     2766.78     98.96 o 
  -5  10   2      588.89      529.10     34.18 o 
  -4  10   2      472.04      430.68     27.68 o 
  -3  10   2       57.84       68.77     12.06 o 
  -2  10   2     1418.52     1454.21     36.79 o 
  -1  10   2      171.39      172.46     17.13 o 
   0  10   2    10626.11    10703.33    273.43 o 
   1  10   2     2810.54     2821.78     56.11 o 
   2  10   2     9263.21     9314.17    135.34 o 
   3  10   2      327.23      308.84     17.36 o 
   4  10   2      857.64      867.96     32.99 o 
   5  10   2      192.89      202.93     24.13 o 
   6  10   2      258.36      217.25     36.40 o 
  -6  11   2      642.08      602.82     67.44 o 
  -5  11   2      333.82      291.36     34.70 o 
  -4  11   2     5950.06     6063.90    121.85 o 
  -3  11   2       32.41        8.59     12.70 o 
  -2  11   2     6842.31     6781.62    126.56 o 
  -1  11   2        2.36        7.71     13.09 o 
   0  11   2     2571.84     2521.67     77.71 o 
   1  11   2      315.79      327.80     16.29 o 
   2  11   2     1026.20     1022.88     27.06 o 
   3  11   2       28.97       28.25     14.89 o 
   4  11   2     5053.93     5305.37    105.74 o 
   5  11   2      211.19      207.43     29.32 o 
   6  11   2     3232.66     3527.81    140.64 o 
  -6  12   2     1735.58     1434.86    143.33 o 
  -5  12   2      215.76      191.06     38.79 o 
  -4  12   2       79.41       58.73     22.24 o 
  -3  12   2       48.97       44.49     14.16 o 
  -2  12   2      247.79      230.49     22.97 o 
  -1  12   2      672.79      727.64     33.04 o 
   0  12   2    10340.22    10724.79    310.84 o 
   1  12   2      761.98      701.24     25.77 o 
   2  12   2     6071.28     6159.76    106.42 o 
   3  12   2     1007.44     1045.65     34.14 o 
   4  12   2     1583.95     1633.60     61.95 o 
   5  12   2      123.42      109.94     33.37 o 
   6  12   2      214.36      165.05     64.38 o 
  -6  13   2      231.83      385.97     85.94 o 
  -5  13   2      767.84      819.62     68.94 o 
  -4  13   2     2859.93     2933.42     92.09 o 
  -3  13   2     1298.42     1333.29     37.53 o 
  -2  13   2     5100.54     5128.14    135.39 o 
  -1  13   2     1478.00     1500.47     53.66 o 
   0  13   2      684.69      696.45     36.55 o 
   1  13   2      469.25      475.39     24.42 o 
   2  13   2       49.73       31.82     15.72 o 
   3  13   2     2188.25     2127.39     60.75 o 
   4  13   2     4074.54     4020.27    107.27 o 
   5  13   2      663.33      639.39     56.36 o 
   6  13   2     2120.37     2160.70    195.33 o 
  -5  14   2      791.39      753.69     61.53 o 
  -4  14   2      210.21      208.06     29.52 o 
  -3  14   2       40.50       29.91     17.40 o 
  -2  14   2      580.26      567.96     51.88 o 
  -1  14   2     1520.33     1552.86     70.46 o 
   0  14   2     3316.26     3471.97    106.40 o 
   1  14   2     4323.98     4417.39    122.47 o 
   2  14   2     1166.51     1160.71     46.79 o 
   3  14   2     2427.03     2432.56     72.12 o 
   4  14   2      456.25      379.46     35.75 o 
   5  14   2      150.88      140.73     51.04 o 
  -5  15   2     1260.56     1301.90     84.31 o 
  -4  15   2     1395.87     1270.40     56.91 o 
  -3  15   2     4906.56     5001.96    141.45 o 
  -2  15   2      888.43      992.60     66.86 o 
  -1  15   2     2886.57     2841.19    121.91 o 
   0  15   2       67.97       61.86     23.66 o 
   1  15   2      874.20      840.06     42.08 o 
   2  15   2      252.03      235.95     25.31 o 
   3  15   2     2735.12     2837.98     93.35 o 
   4  15   2       78.83       62.35     38.19 o 
   5  15   2     2368.64     2294.45    122.55 o 
  -4  16   2      105.19       81.92     54.63 o 
  -3  16   2       43.08       49.00     27.36 o 
  -2  16   2      132.47       98.58     44.58 o 
  -1  16   2     4103.35     3902.81    156.92 o 
   0  16   2      114.51      122.71     31.16 o 
   1  16   2     3383.54     3427.52    101.48 o 
   2  16   2        2.75        2.39     23.80 o 
   3  16   2     1945.07     1840.53     71.40 o 
   4  16   2       41.58       81.78     56.52 o 
  -4  17   2      142.65      133.67     64.77 o 
  -3  17   2     4274.03     4301.36    191.70 o 
  -2  17   2      164.21      125.01     60.64 o 
  -1  17   2     2485.69     2556.92    115.18 o 
   0  17   2       15.62      -21.12     29.08 o 
   1  17   2       30.80       35.82     23.52 o 
   2  17   2       14.86       40.05     26.21 o 
   3  17   2      910.69      813.32     72.06 o 
   4  17   2      134.16       75.61     71.79 o 
  -3  18   2       14.95       36.19     41.19 o 
  -2  18   2      101.84       83.15     56.37 o 
  -1  18   2     1239.41     1133.74     85.56 o 
   0  18   2     1096.29     1052.66     61.15 o 
   1  18   2     3400.69     3412.04    104.82 o 
   2  18   2      269.37      240.75     41.53 o 
   3  18   2     1277.20     1291.27    127.07 o 
  -2  19   2     1451.45     1565.16    237.90 o 
  -1  19   2     1070.65      843.43    125.07 o 
   0  19   2       14.43       -7.87     34.81 o 
   1  19   2      100.47      146.73     39.60 o 
   2  19   2      110.59       45.89     49.57 o 
  -1  20   2      154.59       79.22     89.90 o 
   0  20   2     1798.02     1878.05    101.73 o 
   1  20   2      645.59      705.01    132.90 o 
  -7   0   3     4997.29     5491.65    420.80 o 
  -5   0   3     3216.00     3346.37     77.18 o 
  -3   0   3     2903.64     3029.86     52.58 o 
  -1   0   3     3159.11     3151.11     45.23 o 
   1   0   3    11009.04     9942.36    146.33 o 
   3   0   3     6274.07     6020.47     90.20 o 
   5   0   3     1959.40     1939.01     65.70 o 
   7   0   3      565.57      639.91    134.25 o 
  -8   1   3       56.39       78.43     62.11 o 
  -7   1   3      293.90      312.49     45.37 o 
  -6   1   3      479.23      438.63     33.51 o 
  -5   1   3     3214.45     3351.12     53.41 o 
  -4   1   3     3237.26     3312.34     45.07 o 
  -3   1   3     8800.96     8376.42     85.25 o 
  -2   1   3     1014.50     1015.94     15.60 o 
  -1   1   3    19802.65    18896.23    185.80 o 
   0   1   3      214.10      204.70      5.84 o 
   1   1   3     1894.86     1867.93     21.57 o 
   2   1   3     1171.69     1166.16     18.21 o 
   3   1   3     1551.58     1481.81     24.37 o 
   4   1   3      306.95      296.41     15.20 o 
   5   1   3     5468.19     5591.08     93.02 o 
   6   1   3      626.21      579.39     38.52 o 
   7   1   3     2035.39     1911.70     94.15 o 
  -8   2   3     1065.87      808.27    112.87 o 
  -7   2   3     3205.77     3061.21    106.10 o 
  -6   2   3     2109.76     2090.00     70.97 o 
  -5   2   3     1990.56     1998.00     40.66 o 
  -4   2   3      355.68      326.14     13.66 o 
  -3   2   3     2639.21     2833.10     34.63 o 
  -2   2   3      106.08       90.61      6.49 o 
  -1   2   3    21083.52    21157.74    196.61 o 
   0   2   3     5087.61     4987.87     48.49 o 
   1   2   3     2665.53     2451.06     26.16 o 
   2   2   3    14878.55    14547.25    136.06 o 
   3   2   3    10869.94    10772.35    107.47 o 
   4   2   3      554.36      560.26     18.00 o 
   5   2   3      239.54      206.90     19.27 o 
   6   2   3      244.05      225.49     31.83 o 
   7   2   3      390.04      363.48     47.10 o 
  -7   3   3      114.44      133.36     37.79 o 
  -6   3   3      564.30      587.66     38.55 o 
  -5   3   3        5.44       -0.34     13.79 o 
  -4   3   3     9881.08     9792.48    110.38 o 
  -3   3   3     5710.95     5693.56     60.97 o 
  -2   3   3    17932.40    18085.88    173.27 o 
  -1   3   3    12540.00    12295.81    124.49 o 
   0   3   3     4417.70     4375.23     46.75 o 
   1   3   3     9770.72     9563.97     94.28 o 
   2   3   3       79.62       80.45      6.78 o 
   3   3   3     1449.00     1462.64     23.67 o 
   4   3   3     5981.35     6107.95     75.43 o 
   5   3   3     1979.34     1923.14     46.72 o 
   6   3   3     3607.14     3574.98     97.29 o 
   7   3   3     2252.41     2159.59     94.91 o 
  -7   4   3      251.51      173.88     41.71 o 
  -6   4   3     5900.26     5762.40    126.55 o 
  -5   4   3     1861.94     1798.46     43.31 o 
  -4   4   3     1160.23     1207.07     25.33 o 
  -3   4   3       39.16       37.60      7.41 o 
  -2   4   3      609.52      596.07     12.10 o 
  -1   4   3     4144.81     4401.15     52.87 o 
   0   4   3    36766.13    36647.56    418.15 o 
   1   4   3     1426.34     1296.55     17.24 o 
   2   4   3    30495.31    30679.45    294.06 o 
   3   4   3     3351.50     3205.07     40.63 o 
   4   4   3     3232.29     3303.81     50.47 o 
   5   4   3       14.79       -3.06     16.90 o 
   6   4   3       15.71        7.36     24.73 o 
   7   4   3       98.96      110.79     49.13 o 
  -7   5   3       16.36      -29.60     37.55 o 
  -6   5   3      109.02      104.28     26.37 o 
  -5   5   3      160.99      156.62     18.81 o 
  -4   5   3     7553.52     7688.37     96.32 o 
  -3   5   3      192.23      180.52     10.34 o 
  -2   5   3    28208.11    28649.28    292.61 o 
  -1   5   3     3198.74     3388.04     51.75 o 
   0   5   3    16347.51    16189.78    209.04 o 
   1   5   3      638.98      747.05     13.55 o 
   2   5   3       28.59       30.59      6.75 o 
   3   5   3        0.08        1.14      7.51 o 
   4   5   3     7823.82     8040.65    104.09 o 
   5   5   3      218.65      193.14     21.84 o 
   6   5   3     6140.13     6354.82    138.38 o 
   7   5   3      403.98      328.99     59.72 o 
  -7   6   3        4.39      -36.63     42.79 o 
  -6   6   3     5466.94     5699.59    126.60 o 
  -5   6   3       47.65       25.97     18.72 o 
  -4   6   3     3293.60     3311.29     49.89 o 
  -3   6   3      129.29      115.81      9.68 o 
  -2   6   3     2671.79     2753.63     37.17 o 
  -1   6   3      118.96      143.30      9.97 o 
   0   6   3    14847.72    14348.35    212.95 o 
   1   6   3     1141.88     1170.01     21.16 o 
   2   6   3    20441.35    20397.48    217.74 o 
   3   6   3       46.63       42.60      9.78 o 
   4   6   3     3745.89     3875.04     58.97 o 
   5   6   3      245.88      185.23     22.99 o 
   6   6   3       39.89       72.45     29.88 o 
   7   6   3       90.61      125.09     50.88 o 
  -7   7   3        0.02       43.04     43.47 o 
  -6   7   3      865.22      761.31     48.88 o 
  -5   7   3      136.02      116.61     20.68 o 
  -4   7   3     6689.58     6808.02     93.02 o 
  -3   7   3     1968.78     2002.05     35.57 o 
  -2   7   3    14113.47    14012.08    189.40 o 
  -1   7   3     2227.84     2261.72     42.23 o 
   0   7   3     3270.99     3166.35     57.28 o 
   1   7   3      161.53      170.11      9.35 o 
   2   7   3       18.01       21.01      7.66 o 
   3   7   3      160.19      137.74     11.85 o 
   4   7   3     4247.57     4336.79     69.69 o 
   5   7   3      838.86      911.77     40.44 o 
   6   7   3     3210.24     3203.70    102.73 o 
   7   7   3       96.74      126.25     57.52 o 
  -7   8   3      585.64      572.31     65.64 o 
  -6   8   3     3473.48     3368.01     99.93 o 
  -5   8   3     3181.17     3143.85     74.02 o 
  -4   8   3      622.78      622.41     22.65 o 
  -3   8   3      116.15      102.19     10.41 o 
  -2   8   3       34.06       24.39      8.25 o 
  -1   8   3      522.99      519.17     21.32 o 
   0   8   3     3007.85     2835.59     61.55 o 
   1   8   3     1626.53     1632.11     30.48 o 
   2   8   3     7729.93     7716.10    104.05 o 
   3   8   3     4175.23     4223.54     63.93 o 
   4   8   3     1621.69     1642.88     39.32 o 
   5   8   3      542.22      546.13     32.39 o 
   6   8   3      142.68      126.33     36.77 o 
   7   8   3      196.96      230.88     65.39 o 
  -7   9   3       49.33       18.96     49.27 o 
  -6   9   3       68.10       34.93     30.64 o 
  -5   9   3     1544.38     1680.20     61.30 o 
  -4   9   3     1271.59     1213.00     33.62 o 
  -3   9   3     6478.47     6500.84    100.72 o 
  -2   9   3     2296.21     2381.59     49.30 o 
  -1   9   3     5731.80     5596.29    116.22 o 
   0   9   3     1540.12     1521.49     37.78 o 
   1   9   3       63.96       79.20      8.99 o 
   2   9   3        0.03       -2.20      9.28 o 
   3   9   3      959.60     1043.22     26.62 o 
   4   9   3      945.55      966.29     31.58 o 
   5   9   3     1613.60     1593.52     55.03 o 
   6   9   3      488.93      434.34     45.93 o 
  -7  10   3     2731.69     2457.69    184.13 o 
  -6  10   3      244.57      231.12     45.60 o 
  -5  10   3     2886.86     2874.29     78.51 o 
  -4  10   3        0.65      -24.16     16.11 o 
  -3  10   3      636.04      625.91     21.76 o 
  -2  10   3       88.59       63.02     14.08 o 
  -1  10   3     2654.79     2644.94     71.80 o 
   0  10   3      279.66      270.07     17.30 o 
   1  10   3     6221.33     5965.10    105.43 o 
   2  10   3      917.35      884.49     24.01 o 
   3  10   3     8645.88     8954.97    132.06 o 
   4  10   3       11.79       -2.23     17.16 o 
   5  10   3      439.15      444.20     31.60 o 
   6  10   3       20.05       66.28     34.95 o 
  -6  11   3      392.52      386.56     56.56 o 
  -5  11   3     1844.18     2007.13     74.07 o 
  -4  11   3      772.53      769.40     34.52 o 
  -3  11   3     5784.54     5988.20    102.12 o 
  -2  11   3       57.01       88.48     16.65 o 
  -1  11   3     9460.28     9666.08    228.63 o 
   0  11   3       11.95       27.50     14.33 o 
   1  11   3      229.02      213.05     14.67 o 
   2  11   3      348.20      321.82     17.54 o 
   3  11   3      832.88      827.95     29.77 o 
   4  11   3       17.64       21.12     20.24 o 
   5  11   3     4095.81     3971.13    106.11 o 
   6  11   3       40.22       32.15     48.93 o 
  -6  12   3      194.04      125.39     54.05 o 
  -5  12   3     1973.12     2002.53     76.72 o 
  -4  12   3      286.87      255.04     27.92 o 
  -3  12   3      401.62      362.65     20.45 o 
  -2  12   3       94.31       85.80     18.45 o 
  -1  12   3     2644.53     2623.38     73.35 o 
   0  12   3     1156.66     1229.16     44.92 o 
   1  12   3    11673.91    11312.24    214.88 o 
   2  12   3     1633.77     1593.87     39.24 o 
   3  12   3     5086.79     5261.89    109.29 o 
   4  12   3      616.13      592.27     39.19 o 
   5  12   3      481.48      404.97     46.52 o 
   6  12   3        3.80      -42.85     72.87 o 
  -6  13   3      157.02      180.57     68.84 o 
  -5  13   3      983.48      982.23     60.12 o 
  -4  13   3     2049.41     1885.60     64.29 o 
  -3  13   3     4910.15     4986.26    101.67 o 
  -2  13   3     1043.70     1070.80     55.71 o 
  -1  13   3     4506.97     4520.00    125.84 o 
   0  13   3     3440.17     3450.65    102.69 o 
   1  13   3      695.06      705.87     26.45 o 
   2  13   3      195.32      154.11     19.65 o 
   3  13   3      682.48      647.37     36.97 o 
   4  13   3      743.22      728.08     43.47 o 
   5  13   3     3609.94     3488.47    129.54 o 
  -5  14   3      550.39      542.53     59.74 o 
  -4  14   3      989.16     1014.62     63.71 o 
  -3  14   3      848.09      831.07     33.66 o 
  -2  14   3      280.62      265.91     39.77 o 
  -1  14   3     2665.22     2675.98    103.12 o 
   0  14   3     3276.74     2988.00    113.30 o 
   1  14   3     2546.65     2486.66     66.49 o 
   2  14   3     5789.36     5876.60    131.57 o 
   3  14   3     1880.98     1825.87     61.73 o 
   4  14   3     1050.21     1032.42     49.22 o 
   5  14   3      288.14      308.58     61.76 o 
  -5  15   3      619.75      565.11     63.00 o 
  -4  15   3     2755.97     2815.55     97.65 o 
  -3  15   3     2350.74     2266.78     83.86 o 
  -2  15   3     4889.27     5073.03    227.09 o 
  -1  15   3       18.50       30.86     34.15 o 
   0  15   3     2922.18     2982.72    106.34 o 
   1  15   3      155.50      142.86     19.69 o 
   2  15   3       33.06       30.26     21.19 o 
   3  15   3      439.97      431.00     42.51 o 
   4  15   3     2188.60     2305.46    104.95 o 
   5  15   3      334.54      337.62    109.17 o 
  -4  16   3      944.69      994.30    101.33 o 
  -3  16   3       45.25       26.91     34.13 o 
  -2  16   3       21.08      -15.27     41.56 o 
  -1  16   3      102.29       63.26     36.14 o 
   0  16   3     3009.08     3087.00    112.08 o 
   1  16   3      160.36       85.65     20.92 o 
   2  16   3     3446.65     3415.35     99.68 o 
   3  16   3      136.73      153.38     36.20 o 
   4  16   3     2088.58     2048.22    129.92 o 
  -4  17   3     3169.33     2981.88    216.27 o 
  -3  17   3      244.73      184.44     54.70 o 
  -2  17   3     2988.81     2914.54    182.63 o 
  -1  17   3       15.01       18.55     44.72 o 
   0  17   3     1318.97     1290.65     67.16 o 
   1  17   3       44.77       43.85     21.02 o 
   2  17   3      256.70      223.85     32.79 o 
   3  17   3       15.34        3.75     49.36 o 
   4  17   3      807.43      848.71    105.28 o 
  -3  18   3       43.28       37.11     41.53 o 
  -2  18   3       62.79       65.20     61.34 o 
  -1  18   3      129.90      141.80     46.90 o 
   0  18   3      838.97      781.02     85.82 o 
   1  18   3      749.96      803.05     43.38 o 
   2  18   3     2999.26     3023.90    167.15 o 
   3  18   3       53.90       90.01     65.62 o 
  -2  19   3     1450.53     1634.53    142.83 o 
  -1  19   3      242.71      194.04     68.26 o 
   0  19   3      812.24      853.91    123.02 o 
   1  19   3       72.25      107.96     44.75 o 
   2  19   3       38.08      123.77     55.16 o 
  -1  20   3      748.85      772.68    163.41 o 
   0  20   3      139.56       51.47     59.35 o 
  -8   0   4     2311.72     2010.06    185.24 o 
  -6   0   4     3645.02     3543.63    119.55 o 
  -4   0   4     6458.49     6518.19    112.31 o 
  -2   0   4     1534.66     1536.39     29.68 o 
   0   0   4      194.50      263.96     10.66 o 
   2   0   4    14178.25    13816.76    213.66 o 
   4   0   4    12153.75    12412.26    201.05 o 
   6   0   4      181.23      192.80     41.27 o 
  -8   1   4      903.75      663.34     85.91 o 
  -7   1   4        0.12       -0.56     36.59 o 
  -6   1   4        8.84      -31.82     22.49 o 
  -5   1   4      766.49      794.10     24.32 o 
  -4   1   4     7017.78     6789.31     79.49 o 
  -3   1   4     2620.25     2488.59     32.00 o 
  -2   1   4    16449.98    15842.02    152.18 o 
  -1   1   4      630.55      724.61     12.02 o 
   0   1   4      599.63      559.25     10.09 o 
   1   1   4      600.89      633.52     11.47 o 
   2   1   4      239.91      253.73      9.80 o 
   3   1   4       54.94       38.70      8.12 o 
   4   1   4     1974.72     1960.88     36.23 o 
   5   1   4      896.68      845.40     36.90 o 
   6   1   4     3905.56     3951.73     98.09 o 
   7   1   4      108.93       86.00     48.18 o 
  -7   2   4     1490.18     1459.47     73.51 o 
  -6   2   4     2845.17     2995.16     83.18 o 
  -5   2   4     2638.43     2680.63     50.04 o 
  -4   2   4     4433.63     4452.51     57.08 o 
  -3   2   4      865.28      861.48     17.64 o 
  -2   2   4     1415.53     1471.25     20.58 o 
  -1   2   4     1637.90     1597.51     19.71 o 
   0   2   4     4223.75     4128.63     40.90 o 
   1   2   4     7951.62     7797.96     74.37 o 
   2   2   4     8164.31     7673.43     76.35 o 
   3   2   4     4879.24     4918.11     58.04 o 
   4   2   4     5303.24     5117.86     66.02 o 
   5   2   4     3310.88     3293.99     67.06 o 
   6   2   4       18.88       -8.07     25.07 o 
   7   2   4       40.99        1.43     38.07 o 
  -7   3   4      158.47      147.91     37.68 o 
  -6   3   4        2.11       32.74     24.19 o 
  -5   3   4     2193.68     2269.05     49.48 o 
  -4   3   4      932.56      952.79     22.54 o 
  -3   3   4    13119.96    13374.46    133.98 o 
  -2   3   4    15751.20    16198.62    157.54 o 
  -1   3   4     7265.34     7026.19     73.79 o 
   0   3   4    19413.47    19414.55    176.40 o 
   1   3   4    14728.04    15057.52    139.90 o 
   2   3   4      469.51      555.72     12.31 o 
   3   3   4     1306.09     1352.10     23.68 o 
   4   3   4     1017.51     1070.16     24.88 o 
   5   3   4     4235.19     4197.81     80.87 o 
   6   3   4     1753.23     1893.33     66.02 o 
   7   3   4     2033.02     2001.81     96.46 o 
  -7   4   4     2907.41     2745.74    101.83 o 
  -6   4   4      136.60      106.29     27.06 o 
  -5   4   4     6546.01     6816.20    114.93 o 
  -4   4   4     4626.70     4690.67     62.87 o 
  -3   4   4     2463.05     2484.64     33.35 o 
  -2   4   4     1970.91     2140.77     27.29 o 
  -1   4   4     8108.49     7917.23     85.85 o 
   0   4   4       11.06       15.36      5.19 o 
   1   4   4    35339.58    36254.98    348.05 o 
   2   4   4     5109.60     5111.55     55.93 o 
   3   4   4     7618.45     7568.16     85.19 o 
   4   4   4      769.49      736.08     22.70 o 
   5   4   4     2392.25     2543.52     61.20 o 
   6   4   4       47.26       25.29     26.21 o 
   7   4   4       56.39      157.55     53.26 o 
  -7   5   4      352.15      354.27     42.75 o 
  -6   5   4      368.69      344.81     32.70 o 
  -5   5   4     1487.27     1684.71     46.69 o 
  -4   5   4      310.06      312.58     15.31 o 
  -3   5   4    12428.96    12594.15    140.90 o 
  -2   5   4        1.01       -4.57      6.22 o 
  -1   5   4    44812.21    47016.44    531.19 o 
   0   5   4     3946.13     4096.63     49.40 o 
   1   5   4    10700.33    10806.02    111.76 o 
   2   5   4     2742.95     2947.19     36.13 o 
   3   5   4     2161.90     2234.92     33.73 o 
   4   5   4       55.88       50.84     11.93 o 
   5   5   4     5150.02     5236.07     99.87 o 
   6   5   4      294.05      227.67     31.59 o 
   7   5   4     3980.05     3898.30    167.43 o 
  -7   6   4     3018.02     3090.27    148.69 o 
  -6   6   4      115.01       65.12     27.18 o 
  -5   6   4     7396.81     7442.58    135.18 o 
  -4   6   4       86.41       57.98     11.66 o 
  -3   6   4     1175.57     1134.61     22.57 o 
  -2   6   4      299.01      339.20     10.91 o 
  -1   6   4      702.15      683.39     17.30 o 
   0   6   4      712.01      759.76     16.88 o 
   1   6   4    28906.63    29457.62    331.69 o 
   2   6   4      158.07      150.79      9.98 o 
   3   6   4    10781.96    10839.76    131.89 o 
   4   6   4      346.32      302.69     17.55 o 
   5   6   4     2204.56     2351.80     60.63 o 
   6   6   4       48.48       84.88     31.66 o 
   7   6   4        0.91        9.54     48.60 o 
  -7   7   4      125.06       82.40     49.46 o 
  -6   7   4      299.80      279.26     37.04 o 
  -5   7   4     1851.01     1859.41     50.88 o 
  -4   7   4       16.50        8.64     11.39 o 
  -3   7   4     8312.77     8469.04    112.53 o 
  -2   7   4     3014.47     3080.12     43.83 o 
  -1   7   4    12692.08    12557.33    182.36 o 
   0   7   4     3846.53     3961.65     66.48 o 
   1   7   4      494.83      424.34     13.95 o 
   2   7   4       46.67       51.90      8.86 o 
   3   7   4      277.34      256.75     14.41 o 
   4   7   4        6.83      -15.62     13.43 o 
   5   7   4     2881.93     2946.74     72.03 o 
   6   7   4      659.81      730.17     55.02 o 
   7   7   4     2587.45     2452.63    139.42 o 
  -7   8   4     1989.15     1973.09    112.01 o 
  -6   8   4     1361.07     1366.34     61.38 o 
  -5   8   4     2680.69     2672.07     68.54 o 
  -4   8   4     2526.06     2531.07     48.55 o 
  -3   8   4      367.79      372.19     15.50 o 
  -2   8   4       69.23       88.06     10.48 o 
  -1   8   4      106.70      106.78     10.79 o 
   0   8   4      189.05      186.34     11.90 o 
   1   8   4     4242.36     4132.16     62.65 o 
   2   8   4     5142.52     5233.56     72.44 o 
   3   8   4     7346.18     7608.14    104.23 o 
   4   8   4     1192.39     1255.42     36.56 o 
   5   8   4     1594.10     1615.14     52.65 o 
   6   8   4       67.44       50.40     35.09 o 
   7   8   4        6.59      -12.97     62.97 o 
  -7   9   4       32.46      -22.96     50.10 o 
  -6   9   4      131.43      132.37     32.50 o 
  -5   9   4       28.17       33.65     21.57 o 
  -4   9   4     1196.94     1214.88     33.29 o 
  -3   9   4     4827.39     4741.77     79.27 o 
  -2   9   4     7608.76     7394.14    122.75 o 
  -1   9   4      238.36      223.32     14.69 o 
   0   9   4     2400.77     2249.80     51.97 o 
   1   9   4     1146.59     1111.84     25.47 o 
   2   9   4       79.38       60.53     11.14 o 
   3   9   4      133.61       98.56     13.20 o 
   4   9   4      739.58      714.64     30.00 o 
   5   9   4      647.86      683.29     38.05 o 
   6   9   4     1528.56     1675.55     75.85 o 
  -6  10   4     3891.47     4044.90    141.50 o 
  -5  10   4      113.12      102.49     24.52 o 
  -4  10   4     3472.26     3479.61     79.03 o 
  -3  10   4        1.40        8.73     12.45 o 
  -2  10   4        6.64       16.63     14.63 o 
  -1  10   4      345.46      309.63     19.89 o 
   0  10   4     3216.97     3126.95     73.22 o 
   1  10   4     1312.94     1271.44     31.68 o 
   2  10   4     5334.80     5335.70     84.47 o 
   3  10   4        1.31      -10.15     12.93 o 
   4  10   4     6981.60     7103.87    125.44 o 
   5  10   4      159.89      152.56     27.88 o 
   6  10   4        0.75       11.96     37.19 o 
  -6  11   4        5.52      -39.62     43.46 o 
  -5  11   4      527.21      501.33     40.78 o 
  -4  11   4     2691.42     2768.99     70.13 o 
  -3  11   4       36.62       29.10     13.34 o 
  -2  11   4     8801.97     8726.87    165.22 o 
  -1  11   4      101.19       54.91     18.72 o 
   0  11   4     7040.25     7023.25    143.05 o 
   1  11   4       18.45       24.52     11.99 o 
   2  11   4     1047.97     1046.73     31.53 o 
   3  11   4        0.58       -2.81     15.77 o 
   4  11   4     1975.47     2002.62     57.37 o 
   5  11   4        0.28        6.04     24.58 o 
   6  11   4     2994.24     3144.78    121.07 o 
  -6  12   4     2328.79     2212.86    115.29 o 
  -5  12   4      730.76      696.46     45.80 o 
  -4  12   4     4050.00     3892.61     94.50 o 
  -3  12   4        7.35        8.19     13.92 o 
  -2  12   4      142.83      124.34     20.75 o 
  -1  12   4      319.02      329.00     32.01 o 
   0  12   4     6126.93     6122.28    136.55 o 
   1  12   4      658.54      683.44     24.33 o 
   2  12   4     5732.97     5854.98    119.09 o 
   3  12   4     1962.75     1920.99     56.35 o 
   4  12   4     3123.45     3253.03     88.42 o 
   5  12   4       86.35       34.38     36.45 o 
   6  12   4        0.88      -68.08     80.11 o 
  -6  13   4       19.23      -20.91    100.69 o 
  -5  13   4      266.80      225.94     41.91 o 
  -4  13   4     1426.79     1431.48     54.76 o 
  -3  13   4     2396.82     2451.91     59.43 o 
  -2  13   4     6416.88     6396.14    166.04 o 
  -1  13   4     3272.67     3261.37     94.51 o 
   0  13   4     5207.90     5024.63    134.25 o 
   1  13   4     1255.93     1223.67     39.92 o 
   2  13   4      782.34      765.54     34.28 o 
   3  13   4       27.22       18.88     23.28 o 
   4  13   4     1795.91     1855.88     66.84 o 
   5  13   4     1295.23     1248.13     84.61 o 
  -5  14   4     1510.58     1473.76     85.50 o 
  -4  14   4     1149.34     1173.53     55.42 o 
  -3  14   4      319.07      299.89     23.00 o 
  -2  14   4       52.06       84.39     37.12 o 
  -1  14   4     1070.42     1061.05     58.07 o 
   0  14   4     3239.87     3163.02    106.28 o 
   1  14   4     4168.95     4182.20    103.87 o 
   2  14   4     2719.71     2774.16     78.44 o 
   3  14   4     3058.90     3080.91    114.59 o 
   4  14   4      775.65      701.79     46.01 o 
   5  14   4      184.54      145.86     53.55 o 
  -5  15   4      426.52      305.19     63.14 o 
  -4  15   4      584.84      561.19     42.99 o 
  -3  15   4     3074.44     3116.76     97.03 o 
  -2  15   4      762.96      772.00     66.13 o 
  -1  15   4     5507.51     5540.61    185.93 o 
   0  15   4      533.21      507.92     54.70 o 
   1  15   4     1354.77     1348.23     49.55 o 
   2  15   4        1.63       -7.44     22.34 o 
   3  15   4      303.18      289.15     41.13 o 
   4  15   4      133.93      118.27     50.46 o 
   5  15   4     1383.64     1274.31     99.08 o 
  -4  16   4      109.16      115.16     56.02 o 
  -3  16   4      718.86      618.68     46.40 o 
  -2  16   4       49.46      -28.01     40.29 o 
  -1  16   4      264.02      281.79     39.59 o 
   0  16   4        2.20      -19.23     30.83 o 
   1  16   4     4554.67     4778.76    118.90 o 
   2  16   4      454.02      488.75     46.45 o 
   3  16   4     2650.07     2806.20     98.66 o 
   4  16   4       88.37      162.14     67.90 o 
  -4  17   4       14.80      -34.65     58.79 o 
  -3  17   4     2057.84     1929.92    102.29 o 
  -2  17   4      109.99       77.64     47.73 o 
  -1  17   4     3128.23     3433.18    146.31 o 
   0  17   4        0.83       11.49     33.30 o 
   1  17   4      480.13      440.67     32.46 o 
   2  17   4       46.38       25.33     32.19 o 
   3  17   4      261.60      241.26     57.52 o 
  -3  18   4      248.20      241.21     61.84 o 
  -2  18   4      244.10      141.89     62.12 o 
  -1  18   4       85.54      162.98     59.53 o 
   0  18   4      473.04      353.92     58.57 o 
   1  18   4     1583.82     1591.61     66.84 o 
   2  18   4      385.72      432.37     64.42 o 
   3  18   4     2387.43     2269.07    151.35 o 
  -2  19   4     1261.17     1273.29    205.29 o 
  -1  19   4     2171.82     1914.82    145.16 o 
   0  19   4      517.07      434.54     85.96 o 
   1  19   4      352.08      268.45     48.21 o 
   2  19   4       36.14       38.68     67.71 o 
  -7   0   5     3351.77     3308.71    186.90 o 
  -5   0   5     7284.17     7254.90    152.61 o 
  -3   0   5     4860.38     4766.65     75.00 o 
  -1   0   5      255.16      294.25     12.48 o 
   1   0   5     6536.58     6027.18     91.15 o 
   3   0   5    28112.49    28612.05    423.70 o 
   5   0   5     2790.11     2883.53     92.64 o 
   7   0   5       12.62       10.49     63.47 o 
  -7   1   5     1247.18     1213.88     74.36 o 
  -6   1   5      160.12      151.72     27.85 o 
  -5   1   5      405.87      405.29     22.07 o 
  -4   1   5     1728.92     1812.81     32.12 o 
  -3   1   5     7962.41     8002.86     82.73 o 
  -2   1   5      477.66      633.47     13.05 o 
  -1   1   5    14613.96    13887.68    131.16 o 
   0   1   5     2835.83     2789.76     30.80 o 
   1   1   5     5480.98     5262.67     53.84 o 
   2   1   5      941.70      973.62     19.91 o 
   3   1   5     1240.40     1328.58     24.38 o 
   4   1   5       25.77       29.49     11.83 o 
   5   1   5     2996.04     2979.29     65.47 o 
   6   1   5      492.08      379.17     34.46 o 
   7   1   5     2331.19     2256.02    117.63 o 
  -7   2   5     1605.58     1536.61     99.42 o 
  -6   2   5     1890.66     1854.39     62.77 o 
  -5   2   5     7428.55     7406.49    111.64 o 
  -4   2   5     1682.36     1748.06     30.99 o 
  -3   2   5     3800.23     3767.16     45.88 o 
  -2   2   5      623.55      655.11     13.74 o 
  -1   2   5      945.30      998.92     15.45 o 
   0   2   5      400.41      396.82      9.17 o 
   1   2   5     8096.68     7771.17     75.36 o 
   2   2   5     6740.33     6799.26     68.98 o 
   3   2   5    11581.28    11548.78    122.75 o 
   4   2   5     3867.01     3814.52     53.62 o 
   5   2   5      779.02      836.08     35.78 o 
   6   2   5     1451.09     1379.63     57.30 o 
   7   2   5       15.23       -5.58     43.68 o 
  -7   3   5      190.84      198.83     43.06 o 
  -6   3   5      320.41      296.08     32.33 o 
  -5   3   5        3.43        5.07     16.03 o 
  -4   3   5     3743.49     3833.88     53.96 o 
  -3   3   5     2618.02     2563.70     34.11 o 
  -2   3   5     8235.09     7872.06     81.99 o 
  -1   3   5    24161.82    24617.91    231.87 o 
   0   3   5     9040.73     8882.80     86.27 o 
   1   3   5     2644.55     2374.51     27.55 o 
   2   3   5     6598.86     6693.49     69.32 o 
   3   3   5       72.04       57.96      9.07 o 
   4   3   5     2732.69     2727.39     42.33 o 
   5   3   5     1185.32     1229.98     41.08 o 
   6   3   5     1749.04     1791.94     64.98 o 
   7   3   5     1660.47     1739.35     99.56 o 
  -7   4   5      346.17      320.39     46.53 o 
  -6   4   5     6606.70     6681.25    151.22 o 
  -5   4   5     2192.04     2268.99     53.37 o 
  -4   4   5     5367.82     5364.85     73.87 o 
  -3   4   5     1849.76     1899.10     28.72 o 
  -2   4   5     4899.44     5089.50     57.33 o 
  -1   4   5     1927.75     2109.30     26.53 o 
   0   4   5    18032.96    18418.44    178.38 o 
   1   4   5     3672.17     3715.71     40.83 o 
   2   4   5     8640.87     8470.20     89.26 o 
   3   4   5     1716.32     1715.09     28.90 o 
   4   4   5     5141.42     5190.36     71.30 o 
   5   4   5      118.75       97.40     21.80 o 
   6   4   5     1128.68     1191.88     53.41 o 
   7   4   5        8.14       53.97     56.92 o 
  -7   5   5        0.15       27.57     39.09 o 
  -6   5   5       56.08       49.68     26.93 o 
  -5   5   5        1.65      -20.29     16.73 o 
  -4   5   5     1585.31     1691.40     33.86 o 
  -3   5   5       82.76       66.53      9.31 o 
  -2   5   5    22495.42    22310.98    232.70 o 
  -1   5   5      917.35     1009.39     17.10 o 
   0   5   5    31127.16    31341.80    329.24 o 
   1   5   5      302.70      278.27      9.21 o 
   2   5   5      607.39      574.99     14.72 o 
   3   5   5       98.50       82.56      9.77 o 
   4   5   5     1630.66     1727.79     34.82 o 
   5   5   5        1.17      -21.12     18.88 o 
   6   5   5     3534.41     3522.54     97.65 o 
   7   5   5      113.63       66.82     60.06 o 
  -7   6   5       17.83      -44.26     44.56 o 
  -6   6   5     5307.28     5549.90    135.03 o 
  -5   6   5       24.63       -0.44     18.62 o 
  -4   6   5     6704.10     6829.13     89.47 o 
  -3   6   5      186.68      186.36     11.48 o 
  -2   6   5     1124.76     1153.87     20.74 o 
  -1   6   5       12.17       29.02      6.53 o 
   0   6   5     7744.36     7913.45     95.41 o 
   1   6   5      947.07      971.59     17.52 o 
   2   6   5    12096.08    12031.40    137.66 o 
   3   6   5      203.98      165.81     12.26 o 
   4   6   5     7442.97     7564.09    106.27 o 
   5   6   5        0.24       -1.39     19.11 o 
   6   6   5      722.83      801.13     55.26 o 
   7   6   5        5.12       72.31     55.08 o 
  -7   7   5       12.87      -34.48     46.29 o 
  -6   7   5        6.88       -0.81     30.26 o 
  -5   7   5       55.46       28.92     19.29 o 
  -4   7   5     1298.92     1310.19     30.32 o 
  -3   7   5     3042.38     3065.62     44.51 o 
  -2   7   5     7932.76     7977.82     94.39 o 
  -1   7   5     3446.94     3455.92     53.54 o 
   0   7   5    12905.66    12812.19    158.21 o 
   1   7   5      378.53      365.14     12.58 o 
   2   7   5      299.79      295.11     13.25 o 
   3   7   5      291.26      259.53     15.18 o 
   4   7   5      268.98      282.12     20.60 o 
   5   7   5      215.61      208.34     26.96 o 
   6   7   5     2231.97     2090.73     93.30 o 
   7   7   5      604.11      655.67     92.08 o 
  -7   8   5      845.21      594.87     92.16 o 
  -6   8   5     3593.09     3427.70    130.08 o 
  -5   8   5     1433.95     1500.58     48.25 o 
  -4   8   5     1208.69     1179.78     46.07 o 
  -3   8   5     2215.74     2255.72     39.87 o 
  -2   8   5      721.54      788.59     20.47 o 
  -1   8   5       41.66       38.73     10.14 o 
   0   8   5      890.47      920.96     20.56 o 
   1   8   5     2379.79     2322.67     37.89 o 
   2   8   5     5604.95     5536.29     78.33 o 
   3   8   5     4594.14     4841.11     70.15 o 
   4   8   5     5889.80     5952.50    100.52 o 
   5   8   5     1144.51     1094.22     47.56 o 
   6   8   5      337.20      341.71     45.06 o 
  -7   9   5      483.04      456.32     63.76 o 
  -6   9   5      103.16       92.41     34.13 o 
  -5   9   5      187.48      177.96     26.40 o 
  -4   9   5     1188.24     1273.73     36.27 o 
  -3   9   5     4081.11     4126.01     69.51 o 
  -2   9   5     2008.43     2032.40     41.69 o 
  -1   9   5     6562.44     6519.50    114.76 o 
   0   9   5      997.06      976.75     25.00 o 
   1   9   5     1980.13     1960.56     36.89 o 
   2   9   5     1001.42     1067.02     25.78 o 
   3   9   5       18.71       13.59     12.55 o 
   4   9   5      427.92      422.64     26.37 o 
   5   9   5     1336.48     1325.75     54.93 o 
   6   9   5      445.10      413.38     49.93 o 
  -6  10   5      248.20      162.78     47.65 o 
  -5  10   5     4517.69     4764.85    111.34 o 
  -4  10   5      165.26      147.65     22.40 o 
  -3  10   5     2209.79     2199.81     46.15 o 
  -2  10   5       78.03       67.90     12.35 o 
  -1  10   5        5.50        5.21     12.49 o 
   0  10   5      233.96      240.24     17.87 o 
   1  10   5     2741.49     2712.00     52.06 o 
   2  10   5      735.42      747.35     22.97 o 
   3  10   5     9549.98     9692.21    140.60 o 
   4  10   5        1.76       15.00     18.47 o 
   5  10   5     2975.55     3001.43     80.21 o 
   6  10   5        1.34       31.65     42.87 o 
  -6  11   5      243.53      265.56     63.17 o 
  -5  11   5      208.94      206.06     34.89 o 
  -4  11   5       88.54       60.96     21.72 o 
  -3  11   5     7435.01     7383.31    131.89 o 
  -2  11   5       17.12        5.69     15.03 o 
  -1  11   5     8295.19     8458.14    154.11 o 
   0  11   5       48.56       51.53     12.94 o 
   1  11   5     5430.77     5542.17    106.88 o 
   2  11   5       35.72       19.22     13.74 o 
   3  11   5        4.54      -12.76     16.87 o 
   4  11   5        1.70       14.14     22.08 o 
   5  11   5     2985.98     3024.88     82.82 o 
   6  11   5        0.11       18.79     43.32 o 
  -6  12   5      259.72      209.05     55.29 o 
  -5  12   5     3992.57     4026.08    126.51 o 
  -4  12   5      844.98      883.69     41.70 o 
  -3  12   5     3276.82     3128.58     68.35 o 
  -2  12   5      396.59      342.57     30.77 o 
  -1  12   5      338.74      346.56     28.64 o 
   0  12   5      428.34      372.24     23.02 o 
   1  12   5     3218.45     3181.91     66.00 o 
   2  12   5     1292.30     1307.07     40.59 o 
   3  12   5     5371.44     5626.97    114.76 o 
   4  12   5      885.22      906.82     45.69 o 
   5  12   5     1396.44     1484.41     76.11 o 
   6  12   5       89.33      126.05    102.60 o 
  -6  13   5        2.24       97.21     67.55 o 
  -5  13   5       51.59       36.66     37.67 o 
  -4  13   5     1017.15      997.78     50.68 o 
  -3  13   5     2724.50     2697.77     61.99 o 
  -2  13   5     1850.06     1849.30     69.26 o 
  -1  13   5     7399.48     7819.89    204.25 o 
   0  13   5     4378.05     4509.06    110.30 o 
   1  13   5     3002.82     3090.89     72.58 o 
   2  13   5        2.75      -22.60     20.72 o 
   3  13   5        0.61        4.02     23.88 o 
   4  13   5       77.47       52.12     30.41 o 
   5  13   5     1832.43     1733.44     92.79 o 
  -5  14   5     1455.80     1475.93     94.75 o 
  -4  14   5     2289.51     2280.19     74.49 o 
  -3  14   5     1338.47     1317.63     42.13 o 
  -2  14   5        8.52      -28.97     30.49 o 
  -1  14   5      133.04      164.09     38.16 o 
   0  14   5      575.67      614.23     35.53 o 
   1  14   5     1352.29     1310.93     45.87 o 
   2  14   5     3945.32     3813.38    105.39 o 
   3  14   5     1974.41     2008.91     76.09 o 
   4  14   5     1039.46     1023.53     57.60 o 
   5  14   5      930.35      869.41     91.89 o 
  -5  15   5        2.94       23.30     54.29 o 
  -4  15   5      959.04      917.73     55.61 o 
  -3  15   5      290.36      299.01     28.08 o 
  -2  15   5     4520.02     4288.22    161.48 o 
  -1  15   5     1231.14     1218.87     66.96 o 
   0  15   5     3805.44     3721.50    113.85 o 
   1  15   5      367.83      372.52     30.04 o 
   2  15   5      260.06      260.92     34.92 o 
   3  15   5       24.14       13.50     34.11 o 
   4  15   5      439.15      460.11     73.38 o 
  -4  16   5     1181.36     1200.68     77.60 o 
  -3  16   5        1.87        0.36     26.32 o 
  -2  16   5     1227.92     1186.44    115.01 o 
  -1  16   5       31.32       35.21     37.81 o 
   0  16   5     1877.39     1870.40     75.37 o 
   1  16   5        1.14        0.67     23.27 o 
   2  16   5     3856.29     4202.75    122.71 o 
   3  16   5      192.40      146.66     49.31 o 
   4  16   5     2062.23     2112.88    158.35 o 
  -4  17   5      898.45      972.58    218.86 o 
  -3  17   5       98.39       89.06     45.06 o 
  -2  17   5     3355.85     3118.66    143.35 o 
  -1  17   5        8.21      -10.85     44.70 o 
   0  17   5     2204.66     2239.97     93.51 o 
   1  17   5      184.88      109.52     28.92 o 
   2  17   5      196.10      174.45     43.14 o 
   3  17   5        6.07       23.52     54.32 o 
  -3  18   5      387.12      291.89     52.12 o 
  -2  18   5      457.44      366.22     92.81 o 
  -1  18   5        4.27       -8.99     56.44 o 
   0  18   5      316.59      286.70     50.10 o 
   1  18   5      984.85     1069.71     66.95 o 
   2  18   5     2400.13     2460.64    148.67 o 
   3  18   5      181.95      208.37    105.76 o 
  -2  19   5     1334.59     1276.23    166.85 o 
  -1  19   5     1022.24      974.45    132.88 o 
   0  19   5     1431.15     1448.40    164.13 o 
   1  19   5     1088.82     1191.91     79.22 o 
  -6   0   6     2721.03     2725.54    108.45 o 
  -4   0   6     7733.35     7548.07    131.38 o 
  -2   0   6     4032.41     3872.36     60.72 o 
   0   0   6     3053.83     3064.30     47.57 o 
   2   0   6    13604.62    13428.69    195.28 o 
   4   0   6    10560.36    10852.21    189.17 o 
   6   0   6     3141.55     3183.34    126.35 o 
  -7   1   6      114.32       20.79     41.19 o 
  -6   1   6      825.47      787.66     44.11 o 
  -5   1   6      361.75      340.71     21.37 o 
  -4   1   6     2746.18     2768.55     42.13 o 
  -3   1   6     1371.39     1417.42     23.14 o 
  -2   1   6    21798.06    22108.72    208.92 o 
  -1   1   6       83.22       64.83      6.96 o 
   0   1   6    20826.00    20253.08    190.48 o 
   1   1   6     5244.15     5277.98     56.73 o 
   2   1   6     9089.08     9262.92     93.75 o 
   3   1   6       60.92       56.59      9.83 o 
   4   1   6      725.85      725.58     23.69 o 
   5   1   6        1.33        8.15     19.15 o 
   6   1   6     3886.67     3737.26     95.43 o 
   7   1   6      445.46      383.63     63.79 o 
  -7   2   6      896.89      930.31     67.27 o 
  -6   2   6     3013.23     3113.95     85.01 o 
  -5   2   6      719.26      727.52     33.30 o 
  -4   2   6     9352.03     9223.17    107.87 o 
  -3   2   6     1505.87     1475.87     24.54 o 
  -2   2   6      937.73      878.31     16.64 o 
  -1   2   6     2968.27     3151.71     36.06 o 
   0   2   6      918.34      892.87     14.76 o 
   1   2   6     1871.18     1806.63     23.96 o 
   2   2   6    10885.98    10723.09    107.17 o 
   3   2   6     1799.00     1822.80     30.53 o 
   4   2   6     5070.01     5086.16     70.47 o 
   5   2   6     3625.66     3542.21     79.06 o 
   6   2   6     1545.71     1493.94     60.83 o 
   7   2   6        3.21      -41.76     47.72 o 
  -7   3   6     1105.82     1041.95     68.86 o 
  -6   3   6       89.66       51.81     26.60 o 
  -5   3   6      271.41      219.29     22.49 o 
  -4   3   6      587.81      571.84     18.78 o 
  -3   3   6     3106.05     3036.77     39.04 o 
  -2   3   6    11151.24    11376.37    114.99 o 
  -1   3   6    12589.96    12216.36    122.31 o 
   0   3   6     7192.43     6898.02     69.13 o 
   1   3   6     6639.83     6617.85     65.38 o 
   2   3   6      936.37      943.45     18.15 o 
   3   3   6      620.05      630.43     17.38 o 
   4   3   6      372.84      347.78     17.24 o 
   5   3   6      728.84      704.56     38.11 o 
   6   3   6     1220.53     1254.84     56.99 o 
   7   3   6     1479.81     1528.31    122.88 o 
  -7   4   6     1804.27     1745.28     84.35 o 
  -6   4   6      503.26      490.28     37.93 o 
  -5   4   6     7515.97     7615.91    129.55 o 
  -4   4   6     3790.67     3732.65     55.14 o 
  -3   4   6     6049.29     5939.77     71.29 o 
  -2   4   6      328.69      398.68     11.82 o 
  -1   4   6     1456.06     1580.04     22.80 o 
   0   4   6     2513.37     2701.21     31.45 o 
   1   4   6     5365.50     5492.41     58.28 o 
   2   4   6     4976.18     5120.72     61.18 o 
   3   4   6     5344.75     5377.97     64.55 o 
   4   4   6      503.69      491.78     20.20 o 
   5   4   6     3818.60     3938.53     88.71 o 
   6   4   6      157.94      105.69     32.80 o 
   7   4   6      216.86      163.16     66.82 o 
  -7   5   6     1604.05     1686.59     87.53 o 
  -6   5   6       10.90       24.16     26.16 o 
  -5   5   6        2.76       -3.57     17.07 o 
  -4   5   6      254.90      219.60     15.51 o 
  -3   5   6     3670.79     3675.08     51.10 o 
  -2   5   6      482.90      504.57     13.35 o 
  -1   5   6    19584.38    19474.44    205.52 o 
   0   5   6     2295.15     2345.18     30.44 o 
   1   5   6    10870.10    10837.58    109.86 o 
   2   5   6      131.17      156.27     10.13 o 
   3   5   6        1.07        8.79      9.33 o 
   4   5   6      270.19      242.44     17.86 o 
   5   5   6      742.20      736.49     36.34 o 
   6   5   6      237.76      191.06     33.81 o 
   7   5   6     2158.22     2377.10    147.84 o 
  -7   6   6     2123.37     2163.89    116.88 o 
  -6   6   6      222.81      145.45     36.46 o 
  -5   6   6     4931.25     4905.24     97.81 o 
  -4   6   6     1143.86     1164.58     29.33 o 
  -3   6   6     9435.55     9245.74    110.95 o 
  -2   6   6      222.72      277.58     11.69 o 
  -1   6   6       11.45       10.31      6.58 o 
   0   6   6     3401.45     3442.63     44.20 o 
   1   6   6     2980.14     2945.29     38.37 o 
   2   6   6      794.65      844.90     19.43 o 
   3   6   6     9733.84     9858.41    127.17 o 
   4   6   6        1.23       -4.02     14.15 o 
   5   6   6     3461.79     3620.22     85.28 o 
   6   6   6       16.33       45.17     35.04 o 
   7   6   6      157.54      108.55     62.18 o 
  -7   7   6     1797.82     1890.11    122.70 o 
  -6   7   6       38.21      -27.56     31.26 o 
  -5   7   6       34.89        1.30     19.17 o 
  -4   7   6     1215.26     1233.26     30.68 o 
  -3   7   6     2163.65     2286.30     36.54 o 
  -2   7   6      882.89      849.73     18.98 o 
  -1   7   6    12514.19    12318.08    150.97 o 
   0   7   6     3271.52     3396.78     48.74 o 
   1   7   6    10302.27    10131.82    125.53 o 
   2   7   6      522.85      610.01     18.28 o 
   3   7   6      144.39      123.42     14.10 o 
   4   7   6       38.85       37.51     17.55 o 
   5   7   6      571.90      542.69     35.57 o 
   6   7   6      370.92      254.77     43.25 o 
  -7   8   6      496.09      468.38     73.73 o 
  -6   8   6     1425.94     1443.16     90.37 o 
  -5   8   6     1988.27     2085.24     72.93 o 
  -4   8   6     4479.48     4585.16     77.63 o 
  -3   8   6     2697.08     2745.24     45.66 o 
  -2   8   6      313.92      288.63     14.27 o 
  -1   8   6      296.45      299.70     12.36 o 
   0   8   6      598.19      571.43     16.94 o 
   1   8   6     2276.58     2247.46     35.92 o 
   2   8   6     6836.81     6995.63     95.80 o 
   3   8   6     4127.33     4374.46     67.33 o 
   4   8   6     3917.18     3915.66     80.61 o 
   5   8   6     3699.04     3688.26     88.80 o 
   6   8   6      161.66      137.42     40.89 o 
  -7   9   6      586.07      613.14     70.30 o 
  -6   9   6      285.98      207.09     49.81 o 
  -5   9   6       51.86       57.99     24.66 o 
  -4   9   6      502.92      452.02     24.63 o 
  -3   9   6     2054.82     2093.02     42.11 o 
  -2   9   6     7007.56     6998.05    105.43 o 
  -1   9   6     2152.06     2158.58     41.09 o 
   0   9   6     8626.68     8669.22    125.70 o 
   1   9   6     3183.77     3229.75     53.09 o 
   2   9   6     3331.48     3387.73     55.77 o 
   3   9   6        3.50        2.99     13.83 o 
   4   9   6        5.10       23.84     19.15 o 
   5   9   6      357.66      321.64     33.55 o 
   6   9   6     1459.39     1341.73     75.39 o 
  -6  10   6     3066.79     3060.59    128.96 o 
  -5  10   6      179.35      139.99     28.55 o 
  -4  10   6     5477.24     5463.74    117.15 o 
  -3  10   6     1068.47     1102.97     34.70 o 
  -2  10   6     1349.41     1365.83     36.65 o 
  -1  10   6       16.55       21.74     10.12 o 
   0  10   6      156.31      135.94     12.23 o 
   1  10   6     1708.97     1675.47     34.31 o 
   2  10   6     7274.22     7636.82    108.08 o 
   3  10   6        2.52      -10.62     15.76 o 
   4  10   6     7723.69     8131.61    143.13 o 
   5  10   6      615.09      472.42     37.34 o 
   6  10   6      889.29      893.85     70.87 o 
  -6  11   6      414.45      443.00     72.55 o 
  -5  11   6        3.26       75.81     31.23 o 
  -4  11   6      441.77      473.68     33.15 o 
  -3  11   6      907.41      867.78     31.52 o 
  -2  11   6     9264.10     9298.18    161.98 o 
  -1  11   6      575.91      527.18     20.94 o 
   0  11   6     7780.21     7808.50    125.45 o 
   1  11   6      109.86       81.01     14.82 o 
   2  11   6     2549.28     2680.44     59.25 o 
   3  11   6      170.91      113.12     22.30 o 
   4  11   6       19.25        6.93     20.91 o 
   5  11   6        0.90        9.57     29.39 o 
   6  11   6     1762.37     1899.65     98.86 o 
  -6  12   6     3332.25     3447.69    174.42 o 
  -5  12   6      703.81      688.17     52.40 o 
  -4  12   6     5915.44     5782.87    130.03 o 
  -3  12   6       86.71       78.18     18.07 o 
  -2  12   6     1495.62     1579.77     45.41 o 
  -1  12   6      125.35      108.64     15.88 o 
   0  12   6      661.52      664.49     23.72 o 
   1  12   6        5.73       -2.63     14.17 o 
   2  12   6     4040.34     4055.49     89.01 o 
   3  12   6      423.30      399.77     29.41 o 
   4  12   6     3936.54     3938.54    110.63 o 
   5  12   6      485.67      448.81     53.74 o 
  -5  13   6        1.27       16.03     37.60 o 
  -4  13   6      260.52      221.65     30.82 o 
  -3  13   6      612.14      595.75     31.83 o 
  -2  13   6     3140.16     3151.42     81.75 o 
  -1  13   6     1750.85     1870.98     78.53 o 
   0  13   6     4229.04     4371.47     97.53 o 
   1  13   6     1040.71      986.46     37.75 o 
   2  13   6     1821.09     1847.44     64.43 o 
   3  13   6        4.33       22.94     26.91 o 
   4  13   6      108.27       69.87     34.80 o 
   5  13   6       56.97       38.99     55.35 o 
  -5  14   6     2374.21     2252.62    102.47 o 
  -4  14   6     1604.94     1629.50     98.51 o 
  -3  14   6     2470.93     2490.11     64.49 o 
  -2  14   6      578.68      624.14     53.87 o 
  -1  14   6        1.57        5.71     30.82 o 
   0  14   6      109.24       68.71     20.17 o 
   1  14   6     2230.15     2245.05     68.74 o 
   2  14   6     1656.59     1757.61     72.55 o 
   3  14   6     1411.66     1474.84     64.24 o 
   4  14   6     1214.06     1190.70     69.22 o 
   5  14   6      990.06      906.96     90.42 o 
  -5  15   6       20.48       31.87     58.77 o 
  -4  15   6        8.40      -13.81     33.28 o 
  -3  15   6      950.53      881.51     36.62 o 
  -2  15   6      281.50      210.98     64.77 o 
  -1  15   6     4333.29     4335.85    174.35 o 
   0  15   6      863.80      770.97     36.42 o 
   1  15   6     2294.18     2154.29     73.30 o 
   2  15   6      612.76      603.90     45.22 o 
   3  15   6      353.16      255.93     42.32 o 
   4  15   6       48.35      -79.31     63.87 o 
  -4  16   6      152.11      144.46     42.19 o 
  -3  16   6     1618.12     1654.13     66.93 o 
  -2  16   6       41.34       26.55     43.33 o 
  -1  16   6      249.02      287.77     50.97 o 
   0  16   6      446.78      361.61     32.10 o 
   1  16   6     3424.09     3407.38    106.50 o 
   2  16   6      102.29      108.37     33.70 o 
   3  16   6     3045.95     3350.32    158.43 o 
   4  16   6       40.38        7.39     77.39 o 
  -3  17   6     1271.21     1333.30    135.67 o 
  -2  17   6      222.26      315.84     86.19 o 
  -1  17   6     3939.26     3889.47    163.36 o 
   0  17   6       95.45       50.71     24.35 o 
   1  17   6     2406.39     2436.85    115.74 o 
   2  17   6      303.97      243.97     51.74 o 
   3  17   6      340.78      308.90     73.62 o 
  -3  18   6     1307.67     1435.53    124.95 o 
  -2  18   6      137.24      136.98     83.71 o 
  -1  18   6      108.13       -3.58     62.78 o 
   0  18   6        4.86      -10.32     28.63 o 
   1  18   6     1066.75     1101.33     72.99 o 
   2  18   6      678.58      693.27     73.82 o 
  -1  19   6     2144.02     2118.11    269.42 o 
   0  19   6     1936.47     2024.13    112.43 o 
   1  19   6      497.29      361.43     73.11 o 
  -7   0   7     1136.75     1097.12    126.56 o 
  -5   0   7     5800.78     5535.84    136.74 o 
  -3   0   7    16774.68    16981.58    262.63 o 
  -1   0   7     1952.55     1879.58     35.77 o 
   1   0   7     7484.41     7311.35    111.83 o 
   3   0   7    12710.71    12722.55    198.72 o 
   5   0   7     7090.86     7347.97    212.24 o 
   7   0   7     1057.81      966.73    124.74 o 
  -7   1   7     1704.11     1693.99     97.55 o 
  -6   1   7      534.76      501.19     38.90 o 
  -5   1   7      531.39      500.04     26.73 o 
  -4   1   7       46.33       24.65     10.96 o 
  -3   1   7     9789.97     9924.80    104.98 o 
  -2   1   7     1483.93     1545.33     23.12 o 
  -1   1   7    18327.64    17882.37    175.58 o 
   0   1   7     2237.31     2216.72     28.22 o 
   1   1   7    16297.74    15914.55    155.43 o 
   2   1   7     1238.48     1280.18     21.79 o 
   3   1   7     4724.24     4677.50     60.48 o 
   4   1   7        1.72       21.33     13.09 o 
   5   1   7     2224.53     2276.02     69.15 o 
   6   1   7      267.82      223.02     32.96 o 
   7   1   7     1595.55     1461.77    101.08 o 
  -7   2   7      680.01      723.79     69.01 o 
  -6   2   7      127.35       94.04     28.95 o 
  -5   2   7    10078.90     9897.51    168.79 o 
  -4   2   7     1835.00     1804.16     33.27 o 
  -3   2   7     6111.14     6137.24     71.62 o 
  -2   2   7     3940.20     4056.00     47.07 o 
  -1   2   7     2138.30     2048.80     27.40 o 
   0   2   7      409.89      407.32     11.57 o 
   1   2   7     7738.72     7787.05     79.22 o 
   2   2   7      108.38       67.12      8.98 o 
   3   2   7    10313.69    10463.40    117.87 o 
   4   2   7     2875.08     2882.64     51.35 o 
   5   2   7     3806.02     3876.15     87.95 o 
   6   2   7      756.03      669.17     44.79 o 
   7   2   7     1024.59     1006.71     88.52 o 
  -7   3   7      633.69      683.06     59.40 o 
  -6   3   7     1862.61     1827.88     62.77 o 
  -5   3   7       48.57       40.88     18.65 o 
  -4   3   7        2.05        0.46     11.42 o 
  -3   3   7      494.04      516.00     17.31 o 
  -2   3   7     2999.38     3045.06     37.21 o 
  -1   3   7     6257.97     6149.80     65.16 o 
   0   3   7     8551.67     8228.48     83.83 o 
   1   3   7     2609.26     2497.37     31.73 o 
   2   3   7     2259.00     2206.70     31.50 o 
   3   3   7     1156.07     1121.72     24.08 o 
   4   3   7      294.07      278.04     18.43 o 
   5   3   7       88.60       57.86     21.81 o 
   6   3   7      565.50      494.45     42.02 o 
   7   3   7      395.43      381.01     66.18 o 
  -7   4   7      112.03      129.27     46.99 o 
  -6   4   7     3496.59     3445.73     97.56 o 
  -5   4   7     3519.55     3436.97     78.57 o 
  -4   4   7     7441.28     7454.71    103.73 o 
  -3   4   7      747.51      759.82     20.30 o 
  -2   4   7     7333.85     7418.04     83.19 o 
  -1   4   7      628.35      655.90     14.16 o 
   0   4   7       29.07       29.72      6.80 o 
   1   4   7      658.67      702.19     15.23 o 
   2   4   7     3154.73     3198.88     41.95 o 
   3   4   7     3599.10     3574.92     48.45 o 
   4   4   7     5847.72     5888.39     86.58 o 
   5   4   7      487.91      491.69     33.13 o 
   6   4   7     1582.89     1525.57     69.36 o 
   7   4   7      101.47       80.55     61.18 o 
  -7   5   7        2.01       38.51     53.66 o 
  -6   5   7     1028.83      986.05     51.77 o 
  -5   5   7       43.89       33.39     20.03 o 
  -4   5   7        3.42       -4.77     11.91 o 
  -3   5   7      115.59      109.00     11.50 o 
  -2   5   7     2435.08     2390.54     35.15 o 
  -1   5   7       48.28       37.30      7.47 o 
   0   5   7    13511.73    13373.31    138.35 o 
   1   5   7      746.55      753.32     17.05 o 
   2   5   7     3204.39     3186.75     43.67 o 
   3   5   7       82.14       70.40     11.53 o 
   4   5   7      304.75      286.01     21.64 o 
   5   5   7      258.52      254.25     28.33 o 
   6   5   7      463.92      408.22     44.26 o 
   7   5   7       41.23       22.66     64.12 o 
  -7   6   7      487.89      430.12     77.50 o 
  -6   6   7     4182.26     4018.98    117.74 o 
  -5   6   7      360.60      277.66     27.00 o 
  -4   6   7     6125.28     6171.45     92.72 o 
  -3   6   7      448.68      443.96     16.55 o 
  -2   6   7     8302.92     8389.14     99.42 o 
  -1   6   7      104.35       79.93      9.00 o 
   0   6   7       13.34       22.28      7.51 o 
   1   6   7     1313.92     1330.60     22.85 o 
   2   6   7     4025.95     4019.47     53.75 o 
   3   6   7       72.91       80.67     12.93 o 
   4   6   7     6790.73     6786.28    114.57 o 
   5   6   7       92.18       78.61     24.48 o 
   6   6   7     1198.96     1265.38     70.28 o 
  -7   7   7      278.61      216.55     66.88 o 
  -6   7   7     1268.32     1271.88     67.63 o 
  -5   7   7        4.58       27.36     21.42 o 
  -4   7   7       36.35       16.33     14.10 o 
  -3   7   7     2238.17     2222.53     37.27 o 
  -2   7   7     4338.21     4445.86     65.03 o 
  -1   7   7      592.02      576.16     16.65 o 
   0   7   7    18490.29    18499.84    218.27 o 
   1   7   7     8061.98     8313.57    103.68 o 
   2   7   7     4288.21     4334.53     62.54 o 
   3   7   7       33.75       17.93     13.09 o 
   4   7   7       69.73       44.33     19.93 o 
   5   7   7       24.03       22.05     24.12 o 
   6   7   7     1175.02     1248.49     75.31 o 
  -7   8   7      456.30      242.53     65.20 o 
  -6   8   7      776.90      700.05     56.11 o 
  -5   8   7     2937.97     2944.52     78.03 o 
  -4   8   7     3578.10     3623.25     68.28 o 
  -3   8   7     2759.63     2877.64     48.74 o 
  -2   8   7     4307.82     4492.04     65.26 o 
  -1   8   7      244.06      190.12     12.08 o 
   0   8   7       87.77       97.52     10.67 o 
   1   8   7      961.88      955.35     23.02 o 
   2   8   7     1382.76     1353.08     30.50 o 
   3   8   7     4433.89     4581.12     73.90 o 
   4   8   7     4803.12     5018.95     97.76 o 
   5   8   7     1643.09     1598.76     61.91 o 
   6   8   7      978.86      811.42     67.42 o 
  -6   9   7      631.46      588.04     56.12 o 
  -5   9   7       49.12       25.64     26.56 o 
  -4   9   7      276.88      322.64     24.37 o 
  -3   9   7     1489.68     1542.82     36.34 o 
  -2   9   7     2096.11     2230.29     46.16 o 
  -1   9   7    15690.70    15838.36    218.45 o 
   0   9   7     3641.31     3713.02     60.01 o 
   1   9   7    12011.15    12313.28    165.30 o 
   2   9   7     1393.19     1448.92     34.45 o 
   3   9   7      704.09      684.45     29.41 o 
   4   9   7       36.29       18.04     21.62 o 
   5   9   7      804.36      892.35     49.28 o 
   6   9   7      750.92      681.01     68.35 o 
  -6  10   7      209.53       89.08     61.21 o 
  -5  10   7     4685.11     4948.75    119.93 o 
  -4  10   7     1678.49     1657.39     56.58 o 
  -3  10   7     5197.41     5277.23     98.60 o 
  -2  10   7      426.44      449.21     20.00 o 
  -1  10   7      468.24      507.45     19.06 o 
   0  10   7      886.71      918.29     26.93 o 
   1  10   7      226.62      239.77     15.02 o 
   2  10   7      413.43      424.52     19.88 o 
   3  10   7     7226.84     7295.74    123.73 o 
   4  10   7      519.85      482.97     32.18 o 
   5  10   7     3608.32     3842.37    107.46 o 
   6  10   7      429.25      416.64     64.30 o 
  -6  11   7        8.82      -32.01     59.59 o 
  -5  11   7      482.70      403.16     46.48 o 
  -4  11   7      359.56      316.53     31.79 o 
  -3  11   7     2316.73     2344.35     56.21 o 
  -2  11   7      115.79      120.39     15.45 o 
  -1  11   7     9302.28     9347.20    157.32 o 
   0  11   7       29.71        9.44     12.82 o 
   1  11   7     6003.60     6147.27     96.94 o 
   2  11   7        9.78        5.04     14.23 o 
   3  11   7     1162.21     1175.33     40.83 o 
   4  11   7        2.33       -6.87     23.34 o 
   5  11   7      392.79      409.66     41.99 o 
  -6  12   7        6.40      -73.49     79.20 o 
  -5  12   7     3692.48     3520.24    116.30 o 
  -4  12   7      466.60      473.86     36.03 o 
  -3  12   7     5212.33     5149.86    109.53 o 
  -2  12   7       27.48       13.04     14.16 o 
  -1  12   7      191.36      185.10     18.54 o 
   0  12   7      843.56      827.92     29.98 o 
   1  12   7      467.74      474.72     27.40 o 
   2  12   7      231.42      232.55     24.74 o 
   3  12   7     4067.36     4021.07    107.49 o 
   4  12   7       85.18       82.38     32.45 o 
   5  12   7     2514.37     2593.25     98.15 o 
  -5  13   7      433.64      300.95     53.13 o 
  -4  13   7       41.72       44.92     28.63 o 
  -3  13   7     1113.47     1063.38     41.84 o 
  -2  13   7     1739.00     1768.13     49.66 o 
  -1  13   7     2243.14     2214.53    102.26 o 
   0  13   7      622.40      588.78     28.76 o 
   1  13   7     3092.20     3102.97     80.10 o 
   2  13   7      427.99      403.90     34.71 o 
   3  13   7      769.71      805.89     50.59 o 
   4  13   7      185.38      156.65     41.80 o 
   5  13   7       96.83       48.90     90.49 o 
  -5  14   7      971.40     1059.67     82.39 o 
  -4  14   7     2306.85     2305.09     82.86 o 
  -3  14   7      371.62      364.65     29.33 o 
  -2  14   7     1779.02     1782.38     54.51 o 
  -1  14   7     1567.84     1554.97     71.89 o 
   0  14   7      166.85      117.93     21.80 o 
   1  14   7      400.91      363.70     33.76 o 
   2  14   7     1123.57     1166.58     57.30 o 
   3  14   7      991.21      941.97     57.81 o 
   4  14   7     1110.76     1152.53     78.74 o 
  -4  15   7       75.22       82.41     38.08 o 
  -3  15   7       64.04       90.90     24.35 o 
  -2  15   7     1913.28     2005.07     76.57 o 
  -1  15   7      740.93      650.28     63.85 o 
   0  15   7     4097.80     4124.97    108.78 o 
   1  15   7      919.45      961.71     52.91 o 
   2  15   7     2417.44     2398.52     84.85 o 
   3  15   7      115.06       85.64     45.85 o 
   4  15   7       17.25        3.32     79.38 o 
  -4  16   7     2079.30     1939.02     97.57 o 
  -3  16   7       18.52       86.98     30.65 o 
  -2  16   7     2283.90     2343.96    102.60 o 
  -1  16   7      416.61      254.66     57.34 o 
   0  16   7       13.26       17.54     24.98 o 
   1  16   7       54.24       18.11     28.37 o 
   2  16   7     2319.86     2421.26     86.69 o 
   3  16   7        0.70       32.32     54.23 o 
  -3  17   7       64.06       58.93     36.80 o 
  -2  17   7     2552.51     2704.44    121.81 o 
  -1  17   7      126.98      157.88     45.05 o 
   0  17   7     5896.07     5771.74    162.33 o 
   1  17   7      297.89      224.34     45.78 o 
   2  17   7     2408.70     2543.98    113.90 o 
   3  17   7       17.07       52.15     80.67 o 
  -2  18   7     1320.93     1142.28    140.46 o 
  -1  18   7      250.67      137.32     74.05 o 
   0  18   7       16.23       51.10     37.43 o 
   1  18   7      197.62      136.80     47.73 o 
   2  18   7     1017.81      976.02     87.16 o 
  -1  19   7      802.65      525.37    188.88 o 
   0  19   7     1975.44     2006.41    326.37 o 
  -6   0   8     3484.52     3446.12    154.68 o 
  -4   0   8     8355.92     8484.02    147.46 o 
  -2   0   8    12944.78    12622.81    178.49 o 
   0   0   8     1084.52     1045.68     26.50 o 
   2   0   8     6329.94     5774.69     97.11 o 
   4   0   8     4914.63     5190.28    116.75 o 
   6   0   8     4743.16     4997.77    171.20 o 
  -7   1   8      210.48      121.08     67.66 o 
  -6   1   8     3074.56     3013.64     91.26 o 
  -5   1   8      858.98      909.62     40.22 o 
  -4   1   8      556.21      576.86     19.78 o 
  -3   1   8      935.63      980.54     21.58 o 
  -2   1   8    14217.08    14756.81    144.09 o 
  -1   1   8      336.43      332.78     11.73 o 
   0   1   8    20237.01    19997.37    190.34 o 
   1   1   8     3749.24     3769.97     44.97 o 
   2   1   8    19370.86    19043.49    191.48 o 
   3   1   8        8.28        4.88     10.73 o 
   4   1   8       17.73       11.70     15.75 o 
   5   1   8       24.86      -14.96     22.31 o 
   6   1   8      840.48      829.40     57.47 o 
   7   1   8      207.35      183.49     61.72 o 
  -7   2   8       85.55       65.53     44.25 o 
  -6   2   8     2524.24     2551.79     78.89 o 
  -5   2   8      263.58      246.15     25.38 o 
  -4   2   8     7985.50     8037.59    105.47 o 
  -3   2   8     4947.72     4950.85     62.18 o 
  -2   2   8     3077.05     2983.80     38.70 o 
  -1   2   8     5467.76     5559.14     62.83 o 
   0   2   8      361.17      390.00     12.20 o 
   1   2   8      626.11      659.65     15.76 o 
   2   2   8     4043.22     4067.28     51.26 o 
   3   2   8      328.75      310.55     16.25 o 
   4   2   8     4398.75     4355.41     78.22 o 
   5   2   8     1555.19     1542.84     54.68 o 
   6   2   8     2705.08     2722.85     89.44 o 
   7   2   8      303.65      332.08     66.58 o 
  -7   3   8     2370.16     2419.64    146.28 o 
  -6   3   8     1053.55     1042.82     55.07 o 
  -5   3   8     1301.75     1315.57     45.74 o 
  -4   3   8        0.21       13.60     12.97 o 
  -3   3   8      784.07      765.12     20.51 o 
  -2   3   8      764.94      725.82     17.55 o 
  -1   3   8     4010.49     3941.53     46.48 o 
   0   3   8     5218.15     5171.98     56.81 o 
   1   3   8     6002.73     5671.96     64.23 o 
   2   3   8     5427.10     5453.04     65.31 o 
   3   3   8     2534.09     2594.16     41.18 o 
   4   3   8      987.14     1047.86     34.33 o 
   5   3   8       33.00        4.86     23.38 o 
   6   3   8      353.36      254.94     40.44 o 
   7   3   8      546.49      636.70     79.78 o 
  -7   4   8      851.47      814.68     77.59 o 
  -6   4   8      504.40      440.16     41.24 o 
  -5   4   8     2657.82     2697.25     77.11 o 
  -4   4   8     1579.90     1601.65     36.52 o 
  -3   4   8    10056.28    10020.69    119.15 o 
  -2   4   8      133.54      130.08      9.93 o 
  -1   4   8     2831.73     2891.75     36.64 o 
   0   4   8      285.57      294.53     11.13 o 
   1   4   8      372.30      417.01     13.63 o 
   2   4   8     1123.21     1111.41     23.19 o 
   3   4   8     4117.94     4153.66     55.49 o 
   4   4   8      559.76      574.43     26.38 o 
   5   4   8     3691.90     3646.72     88.74 o 
   6   4   8      454.87      482.80     50.41 o 
  -7   5   8     3624.28     3725.95    186.25 o 
  -6   5   8       28.73       13.81     28.95 o 
  -5   5   8      542.84      468.61     34.35 o 
  -4   5   8      235.21      229.97     17.85 o 
  -3   5   8       35.50       17.73     10.42 o 
  -2   5   8      380.78      465.03     15.44 o 
  -1   5   8     6358.21     6073.44     73.52 o 
   0   5   8       96.15       75.03      8.13 o 
   1   5   8     7120.63     6919.83     79.35 o 
   2   5   8      285.71      272.20     13.50 o 
   3   5   8     4733.83     4666.43     64.90 o 
   4   5   8       18.01       28.00     17.66 o 
   5   5   8      154.71      153.27     29.10 o 
   6   5   8       55.00       46.34     37.70 o 
  -7   6   8      690.69      560.21     90.45 o 
  -6   6   8      383.13      366.49     46.30 o 
  -5   6   8     3479.08     3608.67     97.11 o 
  -4   6   8      783.21      721.49     28.54 o 
  -3   6   8    11179.77    11267.00    137.84 o 
  -2   6   8        5.60       -7.09      8.38 o 
  -1   6   8     1727.82     1658.48     28.53 o 
   0   6   8       87.92       82.27      9.55 o 
   1   6   8       73.11       77.37      9.71 o 
   2   6   8      361.73      362.76     15.67 o 
   3   6   8     6176.07     6205.44     90.37 o 
   4   6   8      740.56      717.50     36.38 o 
   5   6   8     4246.30     4318.95    103.59 o 
   6   6   8      199.44      164.82     49.28 o 
  -7   7   8     2283.34     1853.03    134.22 o 
  -6   7   8       30.69      -54.12     36.08 o 
  -5   7   8      798.64      859.86     42.84 o 
  -4   7   8       21.10       30.79     16.68 o 
  -3   7   8       12.68       -5.15     10.31 o 
  -2   7   8      535.06      512.04     15.73 o 
  -1   7   8    15211.54    15667.49    184.88 o 
   0   7   8     2680.01     2731.52     40.39 o 
   1   7   8    10251.95    10372.86    124.43 o 
   2   7   8     1771.62     1810.58     35.44 o 
   3   7   8     1421.86     1420.09     36.44 o 
   4   7   8      178.05      174.59     22.72 o 
   5   7   8        0.84        8.65     27.05 o 
   6   7   8       65.31       12.45     46.53 o 
  -7   8   8       37.62       89.53     61.58 o 
  -6   8   8      855.49      935.39     65.58 o 
  -5   8   8     2417.18     2346.92     70.99 o 
  -4   8   8     5254.68     5389.42     96.38 o 
  -3   8   8     5228.10     5354.65     88.00 o 
  -2   8   8     2080.15     2106.62     39.52 o 
  -1   8   8     1618.92     1565.89     31.59 o 
   0   8   8      284.37      273.97     14.22 o 
   1   8   8       68.86       83.80     11.71 o 
   2   8   8     1515.07     1532.56     32.77 o 
   3   8   8     2882.16     3016.66     60.41 o 
   4   8   8     4156.31     4182.87     93.11 o 
   5   8   8     2288.87     2468.54     78.53 o 
   6   8   8     1160.55     1234.42     91.20 o 
  -6   9   8     1472.54     1481.35     74.89 o 
  -5   9   8      467.75      455.53     38.48 o 
  -4   9   8       66.99       16.68     20.61 o 
  -3   9   8       58.62       54.27     15.57 o 
  -2   9   8     2759.76     2911.73     54.80 o 
  -1   9   8     4768.41     5012.82     81.73 o 
   0   9   8    15251.44    15654.07    211.16 o 
   1   9   8     4546.69     4654.40     69.49 o 
   2   9   8     3469.56     3515.95     60.25 o 
   3   9   8      316.74      333.99     24.64 o 
   4   9   8       50.40       31.36     22.80 o 
   5   9   8        0.21       14.07     31.38 o 
   6   9   8      661.06      676.19     81.82 o 
  -6  10   8      630.39      633.59     73.76 o 
  -5  10   8      284.70      231.63     34.53 o 
  -4  10   8     7688.97     7551.26    180.38 o 
  -3  10   8     1066.52     1051.42     38.65 o 
  -2  10   8     4912.72     5124.04     92.15 o 
  -1  10   8       40.53       43.85     13.57 o 
   0  10   8      553.19      598.77     22.31 o 
   1  10   8       74.16       61.55     13.89 o 
   2  10   8     2847.68     2888.13     58.63 o 
   3  10   8      253.46      230.71     22.87 o 
   4  10   8     4783.61     5004.35    107.39 o 
   5  10   8      551.38      491.08     45.53 o 
  -6  11   8     1849.00     1812.10    126.92 o 
  -5  11   8        5.49        7.73     34.14 o 
  -4  11   8        2.62       -1.50     24.36 o 
  -3  11   8      102.36       95.01     21.12 o 
  -2  11   8     3116.53     3196.97     70.34 o 
  -1  11   8      587.93      638.10     26.89 o 
   0  11   8     5463.82     5560.88     97.00 o 
   1  11   8      433.12      428.67     20.97 o 
   2  11   8     5551.77     5491.82    103.54 o 
   3  11   8        0.30       -0.98     20.34 o 
   4  11   8      119.86       75.61     29.52 o 
   5  11   8       25.47        0.77     36.58 o 
  -6  12   8     1543.92     1590.00    131.35 o 
  -5  12   8      328.25      266.48     49.25 o 
  -4  12   8     3603.56     3638.62     98.89 o 
  -3  12   8      269.60      237.96     26.25 o 
  -2  12   8     4412.65     4527.47    104.64 o 
  -1  12   8      462.14      414.34     24.13 o 
   0  12   8       70.84       71.14     17.56 o 
   1  12   8       12.91       19.73     19.24 o 
   2  12   8     2381.92     2334.40     65.63 o 
   3  12   8      367.24      363.04     29.15 o 
   4  12   8     2972.83     3119.01     97.95 o 
   5  12   8      115.20       75.35     47.69 o 
  -5  13   8      585.83      506.08     66.39 o 
  -4  13   8        8.46       22.65     27.73 o 
  -3  13   8       96.48       61.62     23.72 o 
  -2  13   8     1028.46     1065.23     50.91 o 
  -1  13   8      692.61      622.78     28.43 o 
   0  13   8     1090.68     1195.12     44.84 o 
   1  13   8     1081.36     1075.41     45.84 o 
   2  13   8     3466.27     3368.82     95.46 o 
   3  13   8      378.87      416.06     45.00 o 
   4  13   8      251.08      176.18     41.33 o 
   5  13   8      142.33      212.75     81.71 o 
  -5  14   8     2299.97     2277.95    179.41 o 
  -4  14   8      921.49      987.52     63.58 o 
  -3  14   8     1884.04     1883.99     63.78 o 
  -2  14   8     1640.43     1521.46     49.82 o 
  -1  14   8     1576.61     1425.51     50.05 o 
   0  14   8      488.70      478.56     33.62 o 
   1  14   8      605.21      582.62     46.97 o 
   2  14   8      735.01      676.34     49.19 o 
   3  14   8      864.39      822.29     70.57 o 
   4  14   8      870.97      767.21     77.61 o 
  -4  15   8       21.57        2.28     42.49 o 
  -3  15   8      191.58      211.99     29.53 o 
  -2  15   8      303.40      299.55     28.00 o 
  -1  15   8     2658.83     2551.73     75.58 o 
   0  15   8      609.35      585.63     44.20 o 
   1  15   8     3083.17     3178.31    115.10 o 
   2  15   8      205.73      217.38     38.58 o 
   3  15   8     2178.60     2251.63    136.31 o 
   4  15   8       41.60       -0.89     92.01 o 
  -4  16   8       28.23       52.16     65.35 o 
  -3  16   8     4127.89     4050.15    190.48 o 
  -2  16   8       10.03       14.18     25.21 o 
  -1  16   8     1720.97     1691.45     68.31 o 
   0  16   8      468.02      430.01     35.52 o 
   1  16   8      203.05      196.25     36.32 o 
   2  16   8       50.80       13.89     40.83 o 
   3  16   8     1452.79     1532.52    107.95 o 
  -3  17   8      171.09      147.79     52.57 o 
  -2  17   8        3.93       87.03     37.60 o 
  -1  17   8     3922.39     3910.79    148.87 o 
   0  17   8      216.32      187.22     38.78 o 
   1  17   8     4059.21     4377.99    242.09 o 
   2  17   8      205.98       85.97     54.24 o 
  -2  18   8      312.60      328.42     61.39 o 
  -1  18   8      659.95      618.33     59.27 o 
   0  18   8       71.49       61.56     44.31 o 
   1  18   8      124.67      113.44     55.49 o 
  -7   0   9       30.15       42.89     70.11 o 
  -5   0   9     3704.51     3792.35    127.53 o 
  -3   0   9    15390.79    15241.20    241.14 o 
  -1   0   9    15907.09    16258.25    221.82 o 
   1   0   9      308.88      337.51     18.56 o 
   3   0   9     2355.90     2392.49     62.71 o 
   5   0   9     6352.02     6508.76    197.36 o 
  -7   1   9     2762.46     2841.06    127.65 o 
  -6   1   9      251.23      292.60     36.07 o 
  -5   1   9     3352.78     3317.09     78.95 o 
  -4   1   9      460.22      437.98     19.34 o 
  -3   1   9       72.03       56.69     10.38 o 
  -2   1   9     1990.95     2081.25     30.56 o 
  -1   1   9     8486.68     8542.80     89.35 o 
   0   1   9     1029.40      985.13     19.62 o 
   1   1   9    16577.65    16534.42    166.28 o 
   2   1   9      669.17      663.03     20.06 o 
   3   1   9     2860.54     2929.00     48.45 o 
   4   1   9        4.97        6.88     18.15 o 
   5   1   9        2.00       21.90     25.24 o 
   6   1   9       43.51       33.10     33.87 o 
  -7   2   9        0.22       -6.86     56.70 o 
  -6   2   9      363.14      327.78     37.64 o 
  -5   2   9     3514.77     3503.99     91.29 o 
  -4   2   9     1568.83     1583.31     37.09 o 
  -3   2   9     6035.93     6264.42     75.99 o 
  -2   2   9     9474.18     9827.78    108.60 o 
  -1   2   9     8538.85     8489.62     94.56 o 
   0   2   9       87.26       71.43      8.76 o 
   1   2   9       35.89       19.69      8.47 o 
   2   2   9     1998.20     2044.75     33.67 o 
   3   2   9     2250.99     2221.62     39.87 o 
   4   2   9      288.38      297.03     24.17 o 
   5   2   9     4703.33     4516.90    105.13 o 
   6   2   9     1520.71     1544.32     73.23 o 
  -7   3   9     1114.77     1170.65     98.30 o 
  -6   3   9     2623.09     2551.46     84.65 o 
  -5   3   9      915.66      926.77     41.54 o 
  -4   3   9       71.23       57.82     15.07 o 
  -3   3   9      474.60      511.11     17.69 o 
  -2   3   9     1548.12     1536.58     26.02 o 
  -1   3   9      392.97      356.25     13.13 o 
   0   3   9     7866.65     7913.07     85.75 o 
   1   3   9     5388.05     5292.75     63.66 o 
   2   3   9     4023.79     3979.87     53.05 o 
   3   3   9     3560.67     3523.38     52.51 o 
   4   3   9     2167.62     2139.77     56.84 o 
   5   3   9      115.93       84.59     27.22 o 
   6   3   9      452.94      436.72     50.87 o 
  -7   4   9       38.67       47.50     50.03 o 
  -6   4   9      782.39      731.72     48.84 o 
  -5   4   9     1404.26     1258.49     54.48 o 
  -4   4   9     5472.61     5401.11     96.34 o 
  -3   4   9      358.24      373.70     16.76 o 
  -2   4   9     9368.53     9545.88    111.01 o 
  -1   4   9     1966.65     2035.87     31.69 o 
   0   4   9     1152.68     1182.68     22.52 o 
   1   4   9      298.04      268.39     12.95 o 
   2   4   9     1032.45     1038.28     24.13 o 
   3   4   9     1294.23     1299.55     30.32 o 
   4   4   9     5144.89     5074.07     96.58 o 
   5   4   9     1075.04     1097.29     49.97 o 
   6   4   9     1865.09     1952.11    102.29 o 
  -7   5   9        7.47       57.65     62.33 o 
  -6   5   9     2172.50     2230.24     78.37 o 
  -5   5   9       58.75       23.69     22.56 o 
  -4   5   9      329.79      323.93     22.48 o 
  -3   5   9      209.12      219.74     15.04 o 
  -2   5   9     2157.74     2158.29     37.42 o 
  -1   5   9       66.28       55.20      9.20 o 
   0   5   9     6391.58     6253.28     73.86 o 
   1   5   9        2.37        9.07      8.92 o 
   2   5   9    11642.85    11740.69    138.12 o 
   3   5   9        4.85        0.88     12.60 o 
   4   5   9     3137.07     3126.61     70.79 o 
   5   5   9        8.79        8.86     26.33 o 
   6   5   9      227.32      248.63     50.46 o 
  -7   6   9       16.91       64.03     68.73 o 
  -6   6   9      924.32      776.10     59.06 o 
  -5   6   9      103.17       95.46     25.68 o 
  -4   6   9     8560.72     8552.15    147.31 o 
  -3   6   9       63.47       37.00     12.08 o 
  -2   6   9     7707.81     7638.71     96.13 o 
  -1   6   9       95.34       97.73     10.59 o 
   0   6   9     2058.57     2107.22     34.09 o 
   1   6   9      496.05      493.07     16.93 o 
   2   6   9      239.84      191.34     15.08 o 
   3   6   9      189.17      172.75     19.65 o 
   4   6   9     7580.92     7355.60    138.36 o 
   5   6   9      119.84       76.75     30.34 o 
   6   6   9     2073.15     2241.61    126.23 o 
  -7   7   9      625.77      535.73    106.86 o 
  -6   7   9     1770.65     1700.19     89.28 o 
  -5   7   9      327.33      250.20     33.04 o 
  -4   7   9      918.64      815.22     34.01 o 
  -3   7   9        8.57        2.17     11.84 o 
  -2   7   9     1443.30     1475.66     28.80 o 
  -1   7   9      172.59      176.73     12.60 o 
   0   7   9    12719.92    12545.56    152.51 o 
   1   7   9     4091.24     4236.71     59.75 o 
   2   7   9     4503.31     4629.62     67.90 o 
   3   7   9     1274.59     1339.58     38.95 o 
   4   7   9      889.70      921.80     39.50 o 
   5   7   9      112.54      101.73     33.36 o 
   6   7   9      196.04      139.27     52.52 o 
  -6   8   9      106.62       80.32     41.84 o 
  -5   8   9     3265.40     3167.23     99.88 o 
  -4   8   9     5971.26     5874.74    118.39 o 
  -3   8   9     2405.56     2643.93     52.88 o 
  -2   8   9     5345.04     5391.54     79.01 o 
  -1   8   9     1540.01     1507.17     31.67 o 
   0   8   9      793.29      806.63     22.50 o 
   1   8   9      479.25      479.72     18.34 o 
   2   8   9       50.27       52.91     13.93 o 
   3   8   9     1635.66     1603.71     45.56 o 
   4   8   9     3210.65     3421.07     82.00 o 
   5   8   9     1781.04     1871.91     74.40 o 
   6   8   9     1398.56     1290.82     97.49 o 
  -6   9   9      836.27      855.06     67.57 o 
  -5   9   9     2228.96     2265.72     89.70 o 
  -4   9   9      244.44      199.37     27.01 o 
  -3   9   9        9.51       10.47     16.17 o 
  -2   9   9        1.70        7.34     12.33 o 
  -1   9   9     6061.92     6184.07     95.15 o 
   0   9   9     7717.06     7833.11    115.77 o 
   1   9   9     7563.23     7815.37    107.60 o 
   2   9   9      329.78      355.31     22.95 o 
   3   9   9     1539.77     1627.65     47.08 o 
   4   9   9      691.60      605.87     36.75 o 
   5   9   9        8.03      -24.01     33.35 o 
   6   9   9       32.00       64.41     65.63 o 
  -6  10   9        5.26       70.90     64.90 o 
  -5  10   9     2482.98     2534.79    104.47 o 
  -4  10   9      289.21      296.28     33.94 o 
  -3  10   9     5994.34     6201.78    130.08 o 
  -2  10   9      513.13      478.74     25.75 o 
  -1  10   9     3650.09     3765.65     71.56 o 
   0  10   9      148.28      119.37     15.37 o 
   1  10   9       10.67        8.52     13.52 o 
   2  10   9       38.62       24.98     17.52 o 
   3  10   9     2597.59     2593.00     64.32 o 
   4  10   9      192.61      160.41     31.73 o 
   5  10   9     1677.02     1811.28     97.08 o 
  -6  11   9       18.14       -9.95     83.92 o 
  -5  11   9     1725.76     1844.29     90.44 o 
  -4  11   9        1.85       -3.45     26.50 o 
  -3  11   9        4.44       -0.42     21.04 o 
  -2  11   9        7.05        5.03     16.00 o 
  -1  11   9     4611.37     4524.50     95.57 o 
   0  11   9      223.67      222.06     22.92 o 
   1  11   9     7276.07     7428.46    136.42 o 
   2  11   9       32.69       32.65     19.07 o 
   3  11   9     2856.94     2767.40     74.33 o 
   4  11   9       28.12       52.09     30.81 o 
   5  11   9      203.52      161.84     54.10 o 
  -5  12   9     1409.04     1411.53    113.76 o 
  -4  12   9      375.19      348.68     38.15 o 
  -3  12   9     3680.24     3786.12     93.10 o 
  -2  12   9      631.31      631.03     32.97 o 
  -1  12   9     3270.36     3381.49     77.45 o 
   0  12   9        2.57        6.84     19.62 o 
   1  12   9      138.09      104.88     22.05 o 
   2  12   9      116.54      107.77     27.76 o 
   3  12   9     1553.11     1561.19     57.69 o 
   4  12   9       43.28        3.99     30.97 o 
   5  12   9     1541.03     1471.85     93.19 o 
  -5  13   9      703.51      636.07    118.96 o 
  -4  13   9      378.02      250.33     39.28 o 
  -3  13   9      206.62      204.76     28.05 o 
  -2  13   9      452.56      427.27     31.59 o 
  -1  13   9      518.54      485.00     30.35 o 
   0  13   9     1729.19     1630.07     53.49 o 
   1  13   9     3733.53     3830.50    100.05 o 
   2  13   9     1832.78     1862.22     80.66 o 
   3  13   9     2967.25     3002.01    110.53 o 
   4  13   9      373.45      347.81     52.90 o 
  -5  14   9     1014.63     1028.89    113.90 o 
  -4  14   9     1479.24     1405.73     90.21 o 
  -3  14   9     1260.87     1218.57     62.23 o 
  -2  14   9     3012.18     2941.06     80.08 o 
  -1  14   9     1571.04     1673.79     59.43 o 
   0  14   9      209.44      179.17     28.28 o 
   1  14   9       47.35       35.50     28.02 o 
   2  14   9      243.13      203.98     39.71 o 
   3  14   9      464.85      349.42     52.24 o 
   4  14   9     1069.47      879.39     76.52 o 
  -4  15   9      209.32      187.37     52.13 o 
  -3  15   9      149.68      141.32     35.23 o 
  -2  15   9      587.43      546.08     34.38 o 
  -1  15   9       49.52       52.35     26.05 o 
   0  15   9     2850.76     2752.25     92.61 o 
   1  15   9     1119.68     1000.37     66.29 o 
   2  15   9     3991.53     3975.43    166.35 o 
   3  15   9      293.79      275.24     71.74 o 
  -3  16   9       85.91      105.56     34.96 o 
  -2  16   9     3657.06     3508.82    148.54 o 
  -1  16   9        0.76       -1.76     28.88 o 
   0  16   9      637.54      574.13     47.01 o 
   1  16   9        0.60       26.82     42.37 o 
   2  16   9      110.40       78.81     48.94 o 
   3  16   9        0.84      -27.61     77.19 o 
  -3  17   9       70.73      -16.32     65.53 o 
  -2  17   9     1381.53     1339.25     82.94 o 
  -1  17   9        0.63       -1.30     39.67 o 
   0  17   9     2479.96     2268.32    136.77 o 
   1  17   9       48.38       51.08     51.93 o 
   2  17   9     3773.98     3967.46    337.69 o 
  -1  18   9      135.28      160.01     50.47 o 
   0  18   9      305.35      258.84     58.41 o 
   1  18   9       58.35       52.46     94.84 o 
  -6   0  10     1362.67     1209.92     84.67 o 
  -4   0  10     3189.75     3329.36     81.53 o 
  -2   0  10    18674.10    18624.18    277.58 o 
   0   0  10     2867.34     2889.21     54.87 o 
   2   0  10      318.25      326.88     24.38 o 
   4   0  10     1197.16     1222.36     63.44 o 
   6   0  10     3190.50     3233.98    202.90 o 
  -7   1  10      228.54      160.74     52.82 o 
  -6   1  10     5863.52     5626.88    158.95 o 
  -5   1  10      470.08      491.99     38.07 o 
  -4   1  10     4441.51     4497.45     85.44 o 
  -3   1  10      112.36      101.72     12.20 o 
  -2   1  10      446.77      476.44     16.47 o 
  -1   1  10     1537.29     1562.75     26.85 o 
   0   1  10     3864.29     3760.72     48.18 o 
   1   1  10      837.44      862.53     23.85 o 
   2   1  10    13730.70    13902.71    159.13 o 
   3   1  10      555.29      590.77     24.31 o 
   4   1  10     1387.13     1482.05     49.17 o 
   5   1  10        2.43       -5.54     26.01 o 
   6   1  10      168.34      210.92     48.07 o 
  -7   2  10       36.86        6.19     60.37 o 
  -6   2  10      391.30      315.94     41.01 o 
  -5   2  10     1367.82     1368.40     55.06 o 
  -4   2  10     2379.06     2519.47     57.05 o 
  -3   2  10     4774.68     4707.73     63.34 o 
  -2   2  10    10574.15    10811.07    122.86 o 
  -1   2  10     1688.40     1689.06     32.49 o 
   0   2  10     4095.39     3955.32     50.63 o 
   1   2  10      378.54      373.15     15.07 o 
   2   2  10        0.16      -15.35     10.24 o 
   3   2  10      445.31      435.95     22.15 o 
   4   2  10     1825.43     1881.44     58.10 o 
   5   2  10     1227.54     1214.94     55.88 o 
   6   2  10     1857.47     1810.09     99.08 o 
  -7   3  10     1235.98     1215.28    102.21 o 
  -6   3  10     2133.99     2258.16     88.31 o 
  -5   3  10     2219.53     2311.79     71.16 o 
  -4   3  10      169.82      134.15     20.00 o 
  -3   3  10        0.36        7.17     11.68 o 
  -2   3  10      337.93      299.80     14.45 o 
  -1   3  10     3452.17     3401.19     46.14 o 
   0   3  10     3601.11     3616.12     46.71 o 
   1   3  10     8507.30     8547.58    100.15 o 
   2   3  10     5121.22     5102.23     67.70 o 
   3   3  10     4627.75     4754.94     73.34 o 
   4   3  10     2184.45     2228.49     61.88 o 
   5   3  10      122.53      101.00     30.34 o 
   6   3  10       11.41       25.94     45.33 o 
  -7   4  10        0.21       35.33     53.85 o 
  -6   4  10      100.96       76.11     34.90 o 
  -5   4  10     1724.66     1861.75     63.12 o 
  -4   4  10     1487.13     1569.92     43.81 o 
  -3   4  10    10081.49    10013.30    128.70 o 
  -2   4  10      741.26      766.63     21.13 o 
  -1   4  10     6148.30     6128.53     76.24 o 
   0   4  10     1782.97     1731.39     30.15 o 
   1   4  10      643.82      656.81     20.83 o 
   2   4  10       11.13       -7.20     10.73 o 
   3   4  10     1770.60     1837.78     39.10 o 
   4   4  10      726.43      766.26     36.63 o 
   5   4  10     4085.11     3922.77    111.24 o 
   6   4  10      445.56      356.65     61.72 o 
  -7   5  10     3383.13     3405.44    200.88 o 
  -6   5  10        1.19       24.50     33.23 o 
  -5   5  10     1214.92     1202.13     50.89 o 
  -4   5  10      161.45      144.00     20.92 o 
  -3   5  10      287.31      282.55     16.27 o 
  -2   5  10       17.91       25.88     10.37 o 
  -1   5  10     5689.29     5938.35     75.42 o 
   0   5  10      308.17      325.70     14.53 o 
   1   5  10    10265.33    10091.88    115.86 o 
   2   5  10      355.13      351.87     17.95 o 
   3   5  10     9443.53     9643.70    142.74 o 
   4   5  10       12.50       33.64     21.57 o 
   5   5  10      485.33      488.12     41.03 o 
   6   5  10       30.72      -31.42     51.28 o 
  -7   6  10       11.46       38.74     71.97 o 
  -6   6  10       46.08      -31.95     39.59 o 
  -5   6  10     2506.92     2652.47     76.39 o 
  -4   6  10       83.93       83.00     20.36 o 
  -3   6  10    11010.87    11039.69    145.84 o 
  -2   6  10      276.23      244.10     14.41 o 
  -1   6  10     4817.01     4792.58     63.94 o 
   0   6  10     1785.41     1726.91     31.37 o 
   1   6  10     1941.43     1982.76     35.07 o 
   2   6  10       92.50       68.23     14.26 o 
   3   6  10     3450.56     3571.36     71.27 o 
   4   6  10       59.16       71.32     23.91 o 
   5   6  10     3259.90     3242.82    104.65 o 
   6   6  10      139.88       65.03     60.35 o 
  -6   7  10      717.87      768.28     68.20 o 
  -5   7  10     2314.47     2246.08     96.21 o 
  -4   7  10      136.48       72.69     21.20 o 
  -3   7  10      871.51      933.51     29.15 o 
  -2   7  10       11.60       20.03     11.89 o 
  -1   7  10     5408.64     5376.39     74.49 o 
   0   7  10      350.03      336.85     17.46 o 
   1   7  10     5775.45     5871.42     81.80 o 
   2   7  10      891.15      873.25     29.52 o 
   3   7  10     4859.08     5022.62     91.39 o 
   4   7  10      495.35      474.15     32.32 o 
   5   7  10      374.88      359.20     45.37 o 
   6   7  10        9.60       87.69     55.64 o 
  -6   8  10       17.57       35.02     44.80 o 
  -5   8  10     1027.08      901.19     55.50 o 
  -4   8  10     2816.19     2776.69     73.94 o 
  -3   8  10     5224.21     5140.79     90.08 o 
  -2   8  10     1598.28     1698.98     46.31 o 
  -1   8  10     2496.68     2658.17     45.39 o 
   0   8  10     4946.48     4893.67     72.72 o 
   1   8  10      245.31      244.46     16.89 o 
   2   8  10       42.36       27.23     15.56 o 
   3   8  10      829.19      821.13     34.77 o 
   4   8  10     1054.91     1156.50     52.97 o 
   5   8  10     1308.90     1483.37     74.58 o 
  -6   9  10     2804.86     2844.32    135.85 o 
  -5   9  10     1674.02     1790.39     84.05 o 
  -4   9  10     1328.26     1448.35     54.85 o 
  -3   9  10      230.81      228.38     23.11 o 
  -2   9  10       10.64       12.83     14.34 o 
  -1   9  10      914.56      843.93     26.07 o 
   0   9  10     7064.09     7179.07    103.78 o 
   1   9  10     1912.80     1911.93     43.49 o 
   2   9  10     1447.02     1489.31     41.83 o 
   3   9  10     1110.78     1145.70     39.11 o 
   4   9  10     1244.54     1226.51     52.70 o 
   5   9  10      211.79      163.53     44.30 o 
  -6  10  10      162.66       63.91     72.23 o 
  -5  10  10       23.90       40.79     43.92 o 
  -4  10  10     4067.79     4126.81    109.91 o 
  -3  10  10      217.99      190.20     26.20 o 
  -2  10  10     5262.78     5169.38    106.10 o 
  -1  10  10      560.07      560.40     27.07 o 
   0  10  10     2457.22     2543.27     53.39 o 
   1  10  10      448.35      433.04     26.08 o 
   2  10  10        2.13      -19.59     18.23 o 
   3  10  10       34.95       16.36     23.14 o 
   4  10  10     2156.57     2293.86     78.47 o 
   5  10  10       67.92       58.26     45.00 o 
  -5  11  10       11.23       64.03     49.65 o 
  -4  11  10     1538.45     1586.31     77.43 o 
  -3  11  10      123.41       54.05     25.51 o 
  -2  11  10      345.64      295.63     27.41 o 
  -1  11  10       38.00       36.27     20.31 o 
   0  11  10     4735.65     4923.82    101.12 o 
   1  11  10      249.58      193.79     25.16 o 
   2  11  10     5796.46     5785.13    124.84 o 
   3  11  10       64.79       35.36     26.21 o 
   4  11  10      889.53      893.94     57.18 o 
   5  11  10        8.63      -43.84     56.15 o 
  -5  12  10       69.94       42.19     51.62 o 
  -4  12  10     1767.13     1766.87     72.43 o 
  -3  12  10     1104.94     1119.41     56.94 o 
  -2  12  10     6159.68     6149.74    129.98 o 
  -1  12  10      244.27      238.25     26.15 o 
   0  12  10     2472.06     2412.88     69.90 o 
   1  12  10       38.98       29.79     20.53 o 
   2  12  10       61.39      101.07     27.37 o 
   3  12  10       76.24       49.08     27.81 o 
   4  12  10     1242.31     1188.16     67.70 o 
  -5  13  10      421.69      462.27     70.40 o 
  -4  13  10      103.58       53.99     40.08 o 
  -3  13  10       27.03       19.55     28.70 o 
  -2  13  10      192.41      159.82     28.07 o 
  -1  13  10      870.70      888.77     47.81 o 
   0  13  10     1412.77     1412.78     53.07 o 
   1  13  10     1999.32     1937.69     62.88 o 
   2  13  10     4490.18     4407.02    108.13 o 
   3  13  10     1353.52     1241.34     60.61 o 
   4  13  10      674.90      633.24     63.60 o 
  -4  14  10     1077.09     1162.06     94.21 o 
  -3  14  10     2244.70     2276.58     79.58 o 
  -2  14  10     2400.20     2443.66     79.27 o 
  -1  14  10     3997.26     3853.83    100.67 o 
   0  14  10      622.36      602.99     47.11 o 
   1  14  10       27.78       48.65     32.15 o 
   2  14  10      200.04      121.21     40.29 o 
   3  14  10      156.81      127.17     58.53 o 
   4  14  10      430.61      471.24     91.22 o 
  -4  15  10        2.72        7.95     50.12 o 
  -3  15  10       37.18       95.97     41.41 o 
  -2  15  10       22.25        0.33     27.11 o 
  -1  15  10      663.39      669.88     45.83 o 
   0  15  10      463.98      434.90     42.63 o 
   1  15  10     2714.79     2778.89    116.70 o 
   2  15  10      805.48      859.67     82.51 o 
   3  15  10     2571.60     2409.47    178.01 o 
  -3  16  10     3501.54     3241.65    234.01 o 
  -2  16  10      122.28       87.89     64.74 o 
  -1  16  10     2705.41     2675.12    137.55 o 
   0  16  10       21.61      -17.17     41.23 o 
   1  16  10      315.97      289.60     59.96 o 
   2  16  10       25.45       10.43     69.16 o 
  -2  17  10       47.96      -36.33     48.65 o 
  -1  17  10     1192.00     1051.28     85.09 o 
   0  17  10        7.53       43.12     51.83 o 
   1  17  10     2296.43     2205.26    155.05 o 
  -7   0  11       58.39      104.99     64.69 o 
  -5   0  11      778.70      752.39     61.74 o 
  -3   0  11     4036.55     4097.97     85.59 o 
  -1   0  11    12218.61    12344.50    194.72 o 
   1   0  11     1793.93     1789.30     50.33 o 
   3   0  11      395.80      376.08     34.25 o 
   5   0  11      735.82      676.07     62.81 o 
  -7   1  11     3268.69     3181.52    144.85 o 
  -6   1  11      698.09      640.43     59.17 o 
  -5   1  11     6299.27     6310.67    139.42 o 
  -4   1  11      155.45      148.55     21.73 o 
  -3   1  11     1021.48      967.88     25.36 o 
  -2   1  11        0.02        7.35     10.31 o 
  -1   1  11      280.95      267.34     14.28 o 
   0   1  11      656.41      670.98     19.67 o 
   1   1  11     7879.03     7790.14     97.07 o 
   2   1  11     1902.00     1974.49     40.00 o 
   3   1  11     4966.16     5048.96     90.78 o 
   4   1  11      110.53      146.14     25.96 o 
   5   1  11     1214.44     1215.68     55.14 o 
   6   1  11       31.99       48.99     53.79 o 
  -7   2  11      303.48      303.20     69.74 o 
  -6   2  11      142.48      129.15     40.27 o 
  -5   2  11      196.01      206.87     29.13 o 
  -4   2  11     2108.87     2046.21     60.89 o 
  -3   2  11     3572.68     3733.83     55.59 o 
  -2   2  11     2668.44     2754.51     43.05 o 
  -1   2  11    13000.56    13167.22    151.96 o 
   0   2  11      833.73      789.85     20.85 o 
   1   2  11     2161.53     2189.05     38.16 o 
   2   2  11      164.75      178.22     15.55 o 
   3   2  11        0.88       17.42     17.10 o 
   4   2  11      211.25      198.50     27.22 o 
   5   2  11     2569.72     2481.70     86.58 o 
   6   2  11     1105.89      873.22     83.53 o 
  -7   3  11      844.22      891.35    106.49 o 
  -6   3  11     2522.74     2326.84     95.47 o 
  -5   3  11     2226.88     2229.99     93.61 o 
  -4   3  11     1044.82     1070.42     40.91 o 
  -3   3  11       53.55       49.01     13.47 o 
  -2   3  11       19.43       17.94     11.37 o 
  -1   3  11       61.78       59.57     11.79 o 
   0   3  11     4713.16     4805.15     61.20 o 
   1   3  11     4708.46     4679.84     61.32 o 
   2   3  11     8632.85     8740.07    108.90 o 
   3   3  11     1234.65     1252.69     39.47 o 
   4   3  11     1701.76     1764.33     68.64 o 
   5   3  11      801.63      620.20     46.01 o 
   6   3  11        0.35       40.91     48.89 o 
  -7   4  11      275.17      236.02     66.16 o 
  -6   4  11        3.24      -15.55     36.26 o 
  -5   4  11       24.61       21.41     27.81 o 
  -4   4  11     4566.49     4594.96     95.49 o 
  -3   4  11     1999.96     2041.26     41.89 o 
  -2   4  11    12166.07    12050.42    141.68 o 
  -1   4  11     2083.96     2108.61     37.19 o 
   0   4  11     5458.19     5585.06     72.14 o 
   1   4  11     1078.84     1045.49     26.66 o 
   2   4  11      287.18      263.81     17.55 o 
   3   4  11       23.57       50.95     18.52 o 
   4   4  11     2974.87     2963.35     83.61 o 
   5   4  11     1487.47     1657.54     77.36 o 
   6   4  11     3323.66     3216.44    141.81 o 
  -6   5  11     1975.65     2025.83     92.25 o 
  -5   5  11        0.79       16.45     25.80 o 
  -4   5  11     3434.26     3316.65     80.23 o 
  -3   5  11      107.19       76.87     16.31 o 
  -2   5  11      479.10      470.02     19.74 o 
  -1   5  11      359.78      392.04     18.00 o 
   0   5  11     5738.61     5724.34     73.66 o 
   1   5  11      553.63      502.07     18.90 o 
   2   5  11     8781.07     8921.97    124.62 o 
   3   5  11       26.01       30.05     19.03 o 
   4   5  11     3829.22     3929.78     97.63 o 
   5   5  11       14.50       41.19     34.20 o 
   6   5  11        0.78       -0.23     57.86 o 
  -6   6  11        1.15       76.26     45.74 o 
  -5   6  11        5.56       10.02     30.24 o 
  -4   6  11     5470.91     5469.24    113.49 o 
  -3   6  11        8.19       13.75     16.10 o 
  -2   6  11     8437.66     8680.32    113.91 o 
  -1   6  11     1373.49     1359.16     30.44 o 
   0   6  11     5455.48     5379.60     71.54 o 
   1   6  11      441.99      391.40     18.21 o 
   2   6  11      216.71      190.23     19.89 o 
   3   6  11       84.63       99.57     21.68 o 
   4   6  11     2870.73     3001.71     81.36 o 
   5   6  11       22.30       34.19     36.18 o 
   6   6  11     2887.09     2658.19    237.52 o 
  -6   7  11     2224.34     2432.17    135.53 o 
  -5   7  11      502.59      374.51     45.71 o 
  -4   7  11     3984.51     4084.58     92.26 o 
  -3   7  11      992.77      917.52     37.00 o 
  -2   7  11      123.26      112.04     15.60 o 
  -1   7  11      305.27      275.40     17.31 o 
   0   7  11     4514.63     4526.08     76.35 o 
   1   7  11        3.23       -5.69     12.89 o 
   2   7  11     3974.73     4104.11     77.99 o 
   3   7  11     1390.15     1365.86     46.97 o 
   4   7  11     3863.42     3953.55     95.93 o 
   5   7  11      540.37      486.06     55.54 o 
  -6   8  11       15.15       49.14     48.48 o 
  -5   8  11      546.57      508.54     48.05 o 
  -4   8  11     2348.30     2347.09     87.70 o 
  -3   8  11     1954.21     2021.24     60.24 o 
  -2   8  11     1548.06     1640.87     43.05 o 
  -1   8  11     2835.20     2829.30     53.99 o 
   0   8  11     3073.44     3048.80     56.38 o 
   1   8  11      581.66      549.66     25.20 o 
   2   8  11        6.91      -17.13     15.57 o 
   3   8  11       82.03       63.30     22.60 o 
   4   8  11      670.78      633.31     40.47 o 
   5   8  11      691.86      677.90     63.28 o 
  -6   9  11      853.32      702.92     74.60 o 
  -5   9  11     3189.51     3147.70    129.36 o 
  -4   9  11      897.68      904.93     47.05 o 
  -3   9  11     1320.93     1387.23     61.47 o 
  -2   9  11       18.69       16.13     17.37 o 
  -1   9  11       98.09       89.01     18.59 o 
   0   9  11      864.06      882.61     30.38 o 
   1   9  11     4211.31     4268.97     78.79 o 
   2   9  11     1076.48     1136.92     40.93 o 
   3   9  11     2362.67     2473.49     64.69 o 
   4   9  11      814.11      763.66     45.00 o 
   5   9  11     1664.88     1827.36    117.33 o 
  -5  10  11      948.85     1037.56     97.77 o 
  -4  10  11        4.90       -7.53     26.13 o 
  -3  10  11     4078.11     4174.94    100.47 o 
  -2  10  11      396.58      396.20     28.58 o 
  -1  10  11     4537.15     4701.51     94.96 o 
   0  10  11     2137.19     2037.66     51.65 o 
   1  10  11      789.90      832.33     34.05 o 
   2  10  11        0.54       11.19     22.13 o 
   3  10  11      166.33      185.72     32.18 o 
   4  10  11       19.05      -26.77     35.89 o 
   5  10  11     1012.95     1050.86     91.16 o 
  -5  11  11     1827.44     1686.35    112.78 o 
  -4  11  11        7.33       -3.78     32.92 o 
  -3  11  11     1274.25     1262.75     55.55 o 
  -2  11  11        0.01       37.28     22.49 o 
  -1  11  11      232.91      198.98     25.28 o 
   0  11  11      456.97      467.25     29.54 o 
   1  11  11     6735.80     6512.68    134.62 o 
   2  11  11       91.78       84.93     25.38 o 
   3  11  11     3500.83     3502.15    109.31 o 
   4  11  11        0.12      -22.45     38.63 o 
  -5  12  11      490.40      426.58     71.88 o 
  -4  12  11      374.48      339.21     46.96 o 
  -3  12  11     4209.62     4312.13    112.74 o 
  -2  12  11      463.52      475.08     35.92 o 
  -1  12  11     6393.02     6456.73    143.41 o 
   0  12  11       25.34       47.35     32.69 o 
   1  12  11     1494.42     1528.30     59.65 o 
   2  12  11        0.04       14.61     27.99 o 
   3  12  11      422.63      402.37     39.21 o 
   4  12  11      312.76      200.78     48.20 o 
  -4  13  11      235.33      256.95     51.34 o 
  -3  13  11      290.07      263.86     38.01 o 
  -2  13  11        5.85       42.39     27.32 o 
  -1  13  11      205.48      218.64     30.75 o 
   0  13  11     1145.20     1040.60     50.18 o 
   1  13  11     3078.03     3167.54     90.84 o 
   2  13  11     2069.41     2144.81     76.46 o 
   3  13  11     2706.04     2781.27    133.15 o 
   4  13  11      323.78      305.30     50.69 o 
  -4  14  11     1005.70     1059.74     82.41 o 
  -3  14  11     1549.06     1492.39     77.68 o 
  -2  14  11     3051.61     3053.12     94.04 o 
  -1  14  11     1997.03     2014.55     70.48 o 
   0  14  11     2492.98     2420.44     76.94 o 
   1  14  11        4.86       68.91     29.98 o 
   2  14  11        0.26       30.97     48.74 o 
   3  14  11        1.75       29.54    139.51 o 
  -3  15  11        8.85       26.44     43.11 o 
  -2  15  11       30.88        2.38     32.87 o 
  -1  15  11       75.21       67.09     29.27 o 
   0  15  11      777.96      838.85     57.41 o 
   1  15  11      836.51      868.48     77.77 o 
   2  15  11     2744.03     2510.27    156.44 o 
   3  15  11      472.82      134.20    117.31 o 
  -3  16  11       45.73       16.02     50.17 o 
  -2  16  11     4358.33     4231.83    213.53 o 
  -1  16  11        1.88       95.64     52.55 o 
   0  16  11      574.97      393.90     62.19 o 
   1  16  11       53.37       17.99     64.37 o 
   2  16  11      136.28      205.40     84.26 o 
  -1  17  11        7.34      121.89     83.71 o 
   0  17  11      424.22      500.92     94.42 o 
  -6   0  12       71.54      190.03     74.04 o 
  -4   0  12      853.10      910.15     57.41 o 
  -2   0  12    11547.06    11402.15    197.24 o 
   0   0  12     4072.35     3953.98     84.81 o 
   2   0  12      701.15      613.08     36.88 o 
   4   0  12      246.50      225.99     44.71 o 
   6   0  12     1454.93     1825.54    166.02 o 
  -7   1  12      329.83      258.91     71.64 o 
  -6   1  12     4111.83     4229.91    158.94 o 
  -5   1  12      349.44      320.12     37.82 o 
  -4   1  12     2567.84     2601.41     77.09 o 
  -3   1  12      313.47      270.57     19.48 o 
  -2   1  12     1611.35     1637.44     33.78 o 
  -1   1  12      117.04      102.11     13.30 o 
   0   1  12     1414.08     1337.70     29.96 o 
   1   1  12      468.66      438.50     20.19 o 
   2   1  12     7229.45     7482.37    112.89 o 
   3   1  12     1459.08     1530.45     59.29 o 
   4   1  12     4167.09     4174.99    103.63 o 
   5   1  12      101.27       84.37     32.18 o 
   6   1  12      988.53     1027.94     88.42 o 
  -6   2  12       74.05       78.70     42.62 o 
  -5   2  12      420.91      373.21     35.37 o 
  -4   2  12     1367.27     1415.68     55.22 o 
  -3   2  12      493.47      481.60     24.99 o 
  -2   2  12     9834.85    10147.05    125.13 o 
  -1   2  12     3457.20     3489.11     51.46 o 
   0   2  12     5930.66     5853.65     74.66 o 
   1   2  12      408.60      366.63     18.93 o 
   2   2  12      415.18      402.27     23.57 o 
   3   2  12       22.01       12.71     19.53 o 
   4   2  12      686.61      807.12     42.89 o 
   5   2  12      276.28      206.19     38.15 o 
   6   2  12     1592.25     1601.44    119.46 o 
  -6   3  12     1553.13     1544.62     87.65 o 
  -5   3  12     4606.39     4589.75    110.28 o 
  -4   3  12     1771.88     1720.63     54.11 o 
  -3   3  12      675.60      736.45     30.38 o 
  -2   3  12      648.61      663.35     23.69 o 
  -1   3  12      109.25       93.18     13.86 o 
   0   3  12      989.40      983.78     26.05 o 
   1   3  12     4280.91     4473.95     67.44 o 
   2   3  12     2039.01     1980.60     45.49 o 
   3   3  12     4939.31     5186.21    102.04 o 
   4   3  12     1694.39     1753.32     61.31 o 
   5   3  12      703.07      654.72     56.05 o 
   6   3  12      322.96      237.17     61.82 o 
  -6   4  12      127.13       78.80     42.90 o 
  -5   4  12      260.54      160.80     35.02 o 
  -4   4  12      759.25      800.97     40.20 o 
  -3   4  12     5440.31     5400.08     93.71 o 
  -2   4  12     2567.75     2614.13     47.49 o 
  -1   4  12    11948.79    12235.40    147.08 o 
   0   4  12     1466.26     1435.67     31.95 o 
   1   4  12     3768.04     3848.05     61.40 o 
   2   4  12      391.56      410.90     23.77 o 
   3   4  12       59.14       49.89     21.09 o 
   4   4  12      772.48      691.79     43.81 o 
   5   4  12     2682.84     2867.46    121.15 o 
  -6   5  12      186.95      112.88     49.09 o 
  -5   5  12     4827.70     4820.20    128.51 o 
  -4   5  12       13.46       10.80     22.05 o 
  -3   5  12     3244.24     3305.66     70.91 o 
  -2   5  12      218.95      212.92     18.02 o 
  -1   5  12     1026.05     1048.91     29.24 o 
   0   5  12      360.10      358.44     19.76 o 
   1   5  12     3593.89     3571.79     57.88 o 
   2   5  12       19.46        1.25     16.73 o 
   3   5  12     7028.79     7164.19    137.00 o 
   4   5  12      324.18      248.40     34.26 o 
   5   5  12      951.09      997.64     88.56 o 
  -6   6  12      121.94       96.98     55.10 o 
  -5   6  12      187.95      175.60     42.15 o 
  -4   6  12        2.00        7.90     24.39 o 
  -3   6  12     8252.05     8319.72    146.76 o 
  -2   6  12      499.20      551.94     25.67 o 
  -1   6  12     4281.23     4336.33     67.80 o 
   0   6  12      723.15      740.75     24.14 o 
   1   6  12     6624.24     6733.11     97.44 o 
   2   6  12        2.06      -12.04     18.50 o 
   3   6  12      403.87      368.44     29.27 o 
   4   6  12        7.87        7.97     27.74 o 
   5   6  12     1416.60     1390.04     91.79 o 
  -6   7  12      932.70      929.64     85.67 o 
  -5   7  12     2541.93     2522.83    119.69 o 
  -4   7  12      506.96      510.25     40.80 o 
  -3   7  12     2954.71     2914.55     68.50 o 
  -2   7  12       99.36      110.00     19.03 o 
  -1   7  12      473.47      431.82     23.20 o 
   0   7  12      313.43      306.67     21.57 o 
   1   7  12     2740.14     2737.94     59.70 o 
   2   7  12      363.57      413.48     28.05 o 
   3   7  12     5409.18     5484.47    109.33 o 
   4   7  12      716.72      691.29     46.76 o 
   5   7  12     1568.93     1557.64     99.01 o 
  -6   8  12      238.70      132.32     56.11 o 
  -5   8  12      403.53      305.39     66.27 o 
  -4   8  12      956.80      866.67     51.49 o 
  -3   8  12     1618.83     1541.90     50.60 o 
  -2   8  12     1686.07     1739.78     52.63 o 
  -1   8  12     2190.91     2159.84     53.09 o 
   0   8  12     2848.68     2871.31     62.70 o 
   1   8  12     1117.09     1234.78     39.40 o 
   2   8  12      283.78      245.11     23.99 o 
   3   8  12        9.76       10.20     23.19 o 
   4   8  12       44.77       43.92     33.92 o 
   5   8  12      456.36      442.03     63.02 o 
  -5   9  12      680.58      561.00     64.93 o 
  -4   9  12     2396.30     2419.53     90.50 o 
  -3   9  12      537.99      517.90     36.24 o 
  -2   9  12      361.24      403.09     29.73 o 
  -1   9  12       46.55       42.24     17.67 o 
   0   9  12     1701.63     1713.29     47.88 o 
   1   9  12      843.09      825.62     33.03 o 
   2   9  12     2938.42     2915.37     74.46 o 
   3   9  12     1392.13     1257.41     62.76 o 
   4   9  12     3273.07     3380.29    108.91 o 
   5   9  12      337.17      253.48     65.10 o 
  -5  10  12       12.57       14.36     60.91 o 
  -4  10  12      749.21      739.05     56.71 o 
  -3  10  12       38.19       40.97     23.66 o 
  -2  10  12     4120.39     4220.68     89.30 o 
  -1  10  12     1832.05     1783.97     52.62 o 
   0  10  12     4704.49     4814.97    101.91 o 
   1  10  12       51.70       22.25     21.07 o 
   2  10  12      506.57      497.26     34.72 o 
   3  10  12       37.18      -17.61     31.66 o 
   4  10  12       89.18       88.72     43.39 o 
  -5  11  12        0.17      -10.09     64.95 o 
  -4  11  12     2764.58     2847.76    116.55 o 
  -3  11  12        0.09       27.99     29.16 o 
  -2  11  12      459.26      452.39     35.26 o 
  -1  11  12        2.42       21.69     22.87 o 
   0  11  12     1621.07     1569.75     54.18 o 
   1  11  12      614.68      569.39     35.06 o 
   2  11  12     4903.59     5126.38    121.01 o 
   3  11  12       49.09       10.27     32.50 o 
   4  11  12     1897.37     1910.79    114.94 o 
  -5  12  12      129.07       53.09     72.84 o 
  -4  12  12      388.67      488.33     61.21 o 
  -3  12  12      311.77      261.50     38.91 o 
  -2  12  12     6314.11     6360.22    141.67 o 
  -1  12  12      127.66      133.32     31.12 o 
   0  12  12     5283.06     5165.05    130.99 o 
   1  12  12      304.23      227.95     33.18 o 
   2  12  12      474.00      453.04     39.25 o 
   3  12  12        8.99       48.13     34.84 o 
   4  12  12      413.89      292.29     60.73 o 
  -4  13  12     1567.04     1582.81    132.03 o 
  -3  13  12      544.33      548.82     52.88 o 
  -2  13  12      186.49      215.95     36.88 o 
  -1  13  12       52.50       23.33     29.29 o 
   0  13  12     1252.52     1310.30     66.38 o 
   1  13  12     1526.55     1504.16     63.80 o 
   2  13  12     2416.18     2504.21     99.61 o 
   3  13  12      513.83      476.19     55.49 o 
  -4  14  12      424.03      361.27    104.19 o 
  -3  14  12     1902.33     1754.44     96.06 o 
  -2  14  12     1380.82     1339.57     68.66 o 
  -1  14  12     2887.79     2801.88     98.67 o 
   0  14  12     1126.79     1197.12     62.28 o 
   1  14  12     1178.71     1135.31     69.64 o 
   2  14  12      275.90      228.05     50.94 o 
   3  14  12       32.17        6.43     56.41 o 
  -3  15  12      182.37      125.64     54.75 o 
  -2  15  12       14.86       28.92     40.18 o 
  -1  15  12        3.80       35.20     38.38 o 
   0  15  12      326.05      283.26     48.35 o 
   1  15  12     1700.04     1558.63    123.81 o 
   2  15  12      640.44      697.67    126.50 o 
  -2  16  12        1.52        2.95     61.38 o 
  -1  16  12     2370.40     2556.19    177.75 o 
   0  16  12       65.03       -3.49     56.56 o 
   1  16  12      836.07     1072.12    156.94 o 
  -5   0  13       44.71      -47.67     44.82 o 
  -3   0  13     4866.88     4966.54    133.22 o 
  -1   0  13     6372.26     6548.34    124.25 o 
   1   0  13     4453.68     4452.75    101.06 o 
   3   0  13      706.12      662.29     55.71 o 
   5   0  13      439.51      372.91     59.02 o 
  -6   1  13      418.23      331.70     67.65 o 
  -5   1  13     3755.57     3642.73    113.42 o 
  -4   1  13      113.71       77.14     26.25 o 
  -3   1  13     2230.20     2275.44     56.29 o 
  -2   1  13      242.00      204.75     18.33 o 
  -1   1  13      282.36      271.19     17.98 o 
   0   1  13        7.73       -2.98     13.26 o 
   1   1  13     3986.78     3747.02     64.69 o 
   2   1  13      413.18      345.09     26.28 o 
   3   1  13     7374.96     7412.09    147.53 o 
   4   1  13      877.30      872.04     48.59 o 
   5   1  13     2138.77     2229.17     88.68 o 
  -6   2  13       39.98        9.19     55.89 o 
  -5   2  13       19.78       18.50     31.45 o 
  -4   2  13      176.11      154.10     29.42 o 
  -3   2  13     2989.80     2947.90     67.21 o 
  -2   2  13      811.32      799.00     32.26 o 
  -1   2  13     7571.35     7787.99    108.45 o 
   0   2  13     2912.44     2962.09     50.54 o 
   1   2  13     2499.70     2592.29     51.61 o 
   2   2  13     1572.02     1465.83     46.61 o 
   3   2  13      286.42      270.84     29.11 o 
   4   2  13       30.63       20.53     28.26 o 
   5   2  13      751.46      596.55     68.89 o 
  -6   3  13     1462.83     1412.01     96.70 o 
  -5   3  13     2443.01     2272.44     84.25 o 
  -4   3  13     5492.61     5506.37    125.64 o 
  -3   3  13     2781.31     2689.75     69.69 o 
  -2   3  13      351.33      306.72     22.87 o 
  -1   3  13        1.28       -6.17     14.19 o 
   0   3  13       10.92       25.23     13.82 o 
   1   3  13     3592.87     3562.00     64.25 o 
   2   3  13     2980.52     2950.88     71.15 o 
   3   3  13      736.25      801.23     40.28 o 
   4   3  13     2556.41     2635.91     85.17 o 
   5   3  13     1529.01     1605.57     96.89 o 
  -6   4  13      647.34      506.75     64.37 o 
  -5   4  13        1.07        6.13     30.88 o 
  -4   4  13      651.74      684.14     45.27 o 
  -3   4  13      456.77      420.59     28.75 o 
  -2   4  13     4256.10     4241.07     77.18 o 
  -1   4  13     1340.04     1461.21     36.48 o 
   0   4  13    10566.94    10723.97    146.08 o 
   1   4  13     1318.18     1366.95     42.55 o 
   2   4  13     1109.82     1203.58     44.66 o 
   3   4  13        6.25       22.26     23.06 o 
   4   4  13      150.68      157.25     32.53 o 
   5   4  13      138.48       60.00     45.01 o 
  -6   5  13     2817.46     2734.89    146.34 o 
  -5   5  13       28.65       46.48     31.58 o 
  -4   5  13     8480.35     8289.25    179.22 o 
  -3   5  13      591.12      590.61     38.35 o 
  -2   5  13     1156.14     1153.83     40.14 o 
  -1   5  13       57.73       36.69     16.09 o 
   0   5  13      744.70      790.88     28.37 o 
   1   5  13      298.89      270.67     22.99 o 
   2   5  13     4050.13     4207.34     93.00 o 
   3   5  13        8.72       25.82     23.48 o 
   4   5  13     2341.51     2357.03     85.47 o 
   5   5  13      290.84      198.61     49.79 o 
  -6   6  13      773.38      793.63    102.06 o 
  -5   6  13        0.52      -12.61     36.76 o 
  -4   6  13      482.00      381.82     36.32 o 
  -3   6  13      254.41      302.78     30.57 o 
  -2   6  13     5569.95     5552.20    106.20 o 
  -1   6  13     1543.34     1604.71     46.51 o 
   0   6  13     7235.60     7167.92    117.21 o 
   1   6  13      196.30      206.28     21.49 o 
   2   6  13     2216.60     2249.71     62.36 o 
   3   6  13       21.65       30.38     24.41 o 
   4   6  13      177.54       81.48     36.11 o 
   5   6  13       69.22       61.92     52.72 o 
  -6   7  13     1855.38     1741.57    120.88 o 
  -5   7  13      492.67      444.95     56.39 o 
  -4   7  13     3303.27     3415.51     98.58 o 
  -3   7  13      577.50      506.11     34.91 o 
  -2   7  13      941.25      981.67     41.28 o 
  -1   7  13       10.98       11.87     18.59 o 
   0   7  13      188.63      205.57     23.35 o 
   1   7  13      659.83      642.13     31.80 o 
   2   7  13     4080.20     4072.13     90.60 o 
   3   7  13      584.02      468.78     35.91 o 
   4   7  13     2768.77     2967.18    101.60 o 
   5   7  13      358.21      314.96     68.29 o 
  -5   8  13       47.12       62.47     41.51 o 
  -4   8  13      706.17      664.72     45.75 o 
  -3   8  13     1570.39     1611.20     55.15 o 
  -2   8  13     1371.11     1386.26     47.31 o 
  -1   8  13     3860.39     3904.95     86.94 o 
   0   8  13     3509.68     3551.14     79.00 o 
   1   8  13     1100.03     1058.79     43.40 o 
   2   8  13      848.72      858.55     42.05 o 
   3   8  13       37.33        6.48     27.20 o 
   4   8  13       21.29       31.42     41.89 o 
   5   8  13      251.74      215.74     68.92 o 
  -5   9  13     1281.55     1285.14     88.68 o 
  -4   9  13      925.22      936.26     65.60 o 
  -3   9  13     1898.10     1802.47     59.34 o 
  -2   9  13       74.72       61.70     20.58 o 
  -1   9  13       48.85       52.62     21.63 o 
   0   9  13       81.57       95.10     22.06 o 
   1   9  13     2116.66     2027.70     62.35 o 
   2   9  13     2122.20     2121.42     76.77 o 
   3   9  13     2620.62     2629.42     83.67 o 
   4   9  13     1033.52     1035.48     69.98 o 
  -5  10  13      194.35      230.28     84.12 o 
  -4  10  13       27.92       18.35     40.98 o 
  -3  10  13     2143.54     2124.03     70.78 o 
  -2  10  13      557.72      573.39     35.75 o 
  -1  10  13     5013.20     5098.29    110.79 o 
   0  10  13      255.55      229.78     25.62 o 
   1  10  13     3561.49     3424.41     88.33 o 
   2  10  13        5.75      -16.95     26.47 o 
   3  10  13      158.78       84.70     39.80 o 
   4  10  13        1.45      107.59     55.55 o 
  -5  11  13     2284.14     2222.67    153.55 o 
  -4  11  13        0.14      -20.44     48.13 o 
  -3  11  13     3414.86     3623.29    125.09 o 
  -2  11  13       33.99       72.04     28.94 o 
  -1  11  13        0.32       16.35     25.15 o 
   0  11  13        6.00       14.53     23.11 o 
   1  11  13     1106.39     1097.96     52.24 o 
   2  11  13        1.54       24.18     29.42 o 
   3  11  13     3818.57     3849.68    140.72 o 
   4  11  13        3.67      -73.54     59.61 o 
  -4  12  13      114.50      100.33     52.52 o 
  -3  12  13     1940.43     1960.28     88.96 o 
  -2  12  13      210.71      198.32     32.89 o 
  -1  12  13     5055.73     5321.13    172.60 o 
   0  12  13      174.20      175.06     35.27 o 
   1  12  13     3152.37     3159.80    101.92 o 
   2  12  13      506.60      489.42     41.84 o 
   3  12  13        5.30       35.84     42.10 o 
  -4  13  13      415.48      254.79     72.00 o 
  -3  13  13     1336.34     1494.76     82.43 o 
  -2  13  13      734.45      682.79     53.55 o 
  -1  13  13       20.30       33.47     32.71 o 
   0  13  13       68.39       64.71     35.22 o 
   1  13  13     1034.77     1029.02     64.94 o 
   2  13  13      514.46      350.32     58.60 o 
   3  13  13     1109.60      965.26     72.14 o 
  -3  14  13      351.40      385.52     67.78 o 
  -2  14  13     2277.92     2369.40    135.81 o 
  -1  14  13     2587.89     2645.88    110.45 o 
   0  14  13     1625.70     1581.10     93.71 o 
   1  14  13      624.78      643.71    102.13 o 
   2  14  13      546.42      435.39     66.45 o 
  -2  15  13      303.24      289.25     54.87 o 
  -1  15  13       60.48       90.61     43.67 o 
   0  15  13       95.73       91.45     40.62 o 
   1  15  13      138.48       78.66     53.01 o 
  -6   0  14      196.55      121.59     84.88 o 
  -4   0  14      279.34      230.55     52.71 o 
  -2   0  14     7375.80     7164.79    170.80 o 
   0   0  14     7809.27     8029.50    181.89 o 
   2   0  14     4367.12     4422.85    187.70 o 
   4   0  14      119.85       67.85     42.53 o 
  -6   1  14     1938.99     1819.28    138.91 o 
  -5   1  14      383.57      314.20     56.35 o 
  -4   1  14     3243.95     3330.25     92.66 o 
  -3   1  14       16.38       42.15     21.21 o 
  -2   1  14     2439.91     2541.37     64.04 o 
  -1   1  14     1127.87     1077.60     34.66 o 
   0   1  14       29.49       32.47     16.62 o 
   1   1  14        3.74        1.01     17.95 o 
   2   1  14     3611.46     3576.34     86.30 o 
   3   1  14      703.66      687.76     42.61 o 
   4   1  14     4706.67     4911.37    121.91 o 
   5   1  14      137.55      133.95     53.79 o 
  -6   2  14      697.01      579.27     90.85 o 
  -5   2  14       12.50       41.02     37.82 o 
  -4   2  14      303.87      262.91     34.73 o 
  -3   2  14       88.91       77.79     25.31 o 
  -2   2  14     4019.47     4047.71     83.57 o 
  -1   2  14     2667.56     2834.23     62.20 o 
   0   2  14     6117.70     6243.06     97.79 o 
   1   2  14     2498.89     2393.19     67.71 o 
   2   2  14     1331.02     1264.14     51.64 o 
   3   2  14      525.54      452.98     35.32 o 
   4   2  14        0.26      -43.32     28.88 o 
   5   2  14      107.28       77.76     53.04 o 
  -6   3  14     1025.00     1114.23    128.93 o 
  -5   3  14     3488.17     3460.00    123.91 o 
  -4   3  14     2534.42     2622.95     82.72 o 
  -3   3  14     1946.29     2134.38     65.42 o 
  -2   3  14     1586.06     1623.99     52.13 o 
  -1   3  14     1684.05     1771.28     53.64 o 
   0   3  14     1421.76     1430.31     48.42 o 
   1   3  14      101.79      126.30     21.56 o 
   2   3  14      455.14      404.89     38.48 o 
   3   3  14     2781.56     2687.53     80.01 o 
   4   3  14     1616.39     1674.57     96.70 o 
   5   3  14     1089.98      951.46     84.46 o 
  -6   4  14      600.34      532.22    105.10 o 
  -5   4  14      649.22      584.27     56.23 o 
  -4   4  14        0.42       18.30     29.17 o 
  -3   4  14      765.94      827.25     41.14 o 
  -2   4  14     1505.60     1544.78     54.09 o 
  -1   4  14     6039.51     6037.18    113.65 o 
   0   4  14      732.56      735.80     34.21 o 
   1   4  14     4727.51     4617.62     97.50 o 
   2   4  14      785.09      831.91     41.39 o 
   3   4  14      566.54      513.05     41.64 o 
   4   4  14       53.27        4.81     35.22 o 
   5   4  14       88.62       37.17     51.74 o 
  -6   5  14       26.72      -51.62     59.78 o 
  -5   5  14     5245.04     5092.96    141.51 o 
  -4   5  14       97.96       36.51     30.53 o 
  -3   5  14     6313.92     6383.20    139.75 o 
  -2   5  14      976.72      927.06     50.23 o 
  -1   5  14      239.83      287.96     29.18 o 
   0   5  14      182.94      111.06     21.65 o 
   1   5  14      617.59      578.02     32.90 o 
   2   5  14      287.28      257.70     27.57 o 
   3   5  14     2798.97     2866.37     83.46 o 
   4   5  14       78.43       48.02     37.47 o 
   5   5  14     2027.34     2238.87    148.61 o 
  -6   6  14       30.83      -57.57     64.94 o 
  -5   6  14      462.04      375.22     53.86 o 
  -4   6  14        0.11      -18.22     33.11 o 
  -3   6  14     1124.18     1027.43     48.59 o 
  -2   6  14      255.53      230.35     28.18 o 
  -1   6  14     6126.37     6225.22    121.99 o 
   0   6  14       38.20       40.13     20.45 o 
   1   6  14     5792.49     5859.85    113.17 o 
   2   6  14       63.31       52.67     24.12 o 
   3   6  14      611.06      613.78     41.71 o 
   4   6  14       57.06       42.13     41.53 o 
   5   6  14      103.62       80.46     61.82 o 
  -5   7  14     2485.25     2532.24    120.94 o 
  -4   7  14      911.97      936.79     60.84 o 
  -3   7  14     3243.78     3263.17     91.57 o 
  -2   7  14      546.81      490.69     33.64 o 
  -1   7  14      976.19      983.05     42.39 o 
   0   7  14     1448.00     1397.31     53.80 o 
   1   7  14      434.29      414.56     31.44 o 
   2   7  14      652.19      619.95     38.46 o 
   3   7  14     2561.51     2630.28     87.26 o 
   4   7  14      737.95      659.07     68.97 o 
  -5   8  14        6.87       25.25     46.12 o 
  -4   8  14      137.55      113.33     37.65 o 
  -3   8  14      665.10      650.81     49.84 o 
  -2   8  14     2737.87     2786.91     82.86 o 
  -1   8  14     2873.92     2890.20     77.87 o 
   0   8  14     1644.19     1671.61     55.39 o 
   1   8  14     3668.52     3691.83     90.65 o 
   2   8  14     1095.53     1086.12     48.13 o 
   3   8  14      279.94      197.14     38.24 o 
   4   8  14        8.29       31.83     46.67 o 
  -5   9  14      999.85     1027.89     83.08 o 
  -4   9  14     1987.88     2086.81     87.83 o 
  -3   9  14      460.79      442.08     37.89 o 
  -2   9  14     2145.92     2022.96     93.56 o 
  -1   9  14      443.01      380.19     31.63 o 
   0   9  14      175.07      123.22     26.30 o 
   1   9  14      113.28      106.06     25.97 o 
   2   9  14     2190.62     2180.01     75.29 o 
   3   9  14     1970.91     1975.04     97.30 o 
   4   9  14     2651.29     2675.50    140.44 o 
  -5  10  14      105.39       91.09     75.68 o 
  -4  10  14      517.64      574.47     69.64 o 
  -3  10  14       12.59       43.16     33.85 o 
  -2  10  14     2289.10     2316.20     74.92 o 
  -1  10  14      741.25      723.71     43.17 o 
   0  10  14     4402.52     4408.13    109.01 o 
   1  10  14        7.28       40.75     25.67 o 
   2  10  14     1981.73     2029.83    100.14 o 
   3  10  14       61.01       64.63     41.15 o 
   4  10  14        1.44      -77.18     78.77 o 
  -4  11  14     2998.11     3134.29    148.76 o 
  -3  11  14      116.44       58.06     43.38 o 
  -2  11  14     2036.02     2031.65     82.95 o 
  -1  11  14       49.38       24.82     26.96 o 
   0  11  14       14.85       52.54     30.31 o 
   1  11  14      109.39       94.83     28.07 o 
   2  11  14     2666.51     2558.77     92.58 o 
   3  11  14       28.23       28.07     49.57 o 
  -4  12  14        8.29      -11.61     67.01 o 
  -3  12  14        5.19       -6.23     44.24 o 
  -2  12  14     2447.67     2671.83     99.44 o 
  -1  12  14       53.04       53.39     33.26 o 
   0  12  14     2643.64     2611.58    106.04 o 
   1  12  14      889.17      737.29     60.98 o 
   2  12  14     1813.50     1816.06     97.99 o 
   3  12  14        1.36       -8.48     49.30 o 
  -3  13  14      677.19      707.54     78.72 o 
  -2  13  14      708.38      708.29     68.49 o 
  -1  13  14      225.55      226.57     48.55 o 
   0  13  14       39.61        0.85     46.31 o 
   1  13  14      141.29      130.56     54.45 o 
   2  13  14      729.35      793.65     92.70 o 
  -2  14  14      787.09      674.80     85.83 o 
  -1  14  14     1247.20     1310.33     98.45 o 
   0  14  14     1853.17     1740.11    101.54 o 
   1  14  14     1816.27     1688.70    119.21 o 
  -1  15  14      179.75      166.18     58.27 o 
   0  15  14        3.59      -12.72     54.27 o 
  -5   0  15      168.04      155.19     72.11 o 
  -3   0  15     1135.61     1042.91     80.21 o 
  -1   0  15     6264.39     5797.60    195.56 o 
   1   0  15     5782.84     5871.44    178.98 o 
   3   0  15     1692.20     1766.34     93.17 o 
   5   0  15      304.13      131.00    108.98 o 
  -6   1  15      187.10      116.54     73.05 o 
  -5   1  15     2203.84     2231.87    112.77 o 
  -4   1  15      130.09      179.76     35.92 o 
  -3   1  15     7335.32     7506.68    161.66 o 
  -2   1  15      636.85      665.91     39.06 o 
  -1   1  15     1376.40     1379.17     48.82 o 
   0   1  15      598.83      577.15     34.26 o 
   1   1  15      409.71      386.80     31.56 o 
   2   1  15       40.56       16.55     25.67 o 
   3   1  15     3536.78     3355.43     95.85 o 
   4   1  15      588.16      527.65     47.24 o 
   5   1  15     3324.47     3028.59    147.64 o 
  -6   2  15      300.55      332.82     82.56 o 
  -5   2  15      484.36      465.50     63.96 o 
  -4   2  15      206.53      205.44     37.04 o 
  -3   2  15      900.15      869.17     47.71 o 
  -2   2  15     1285.13     1289.72     53.63 o 
  -1   2  15     2195.23     2325.50     67.75 o 
   0   2  15     2482.66     2532.71     66.13 o 
   1   2  15     4819.56     5053.66    105.29 o 
   2   2  15      649.05      656.11     41.47 o 
   3   2  15      803.90      737.89     45.88 o 
   4   2  15      193.19      145.61     44.61 o 
   5   2  15        0.59       25.77     55.02 o 
  -6   3  15     1328.04     1413.19    126.04 o 
  -5   3  15     1224.77     1305.28     94.85 o 
  -4   3  15     2967.60     3042.59     97.79 o 
  -3   3  15     3699.17     3885.37     97.75 o 
  -2   3  15     1598.31     1728.54     59.54 o 
  -1   3  15       37.48       15.92     22.48 o 
   0   3  15     1296.42     1350.73     48.80 o 
   1   3  15      497.20      468.05     35.47 o 
   2   3  15      959.72      992.11     49.54 o 
   3   3  15     1166.31     1068.65     53.56 o 
   4   3  15     2039.13     1967.37     99.35 o 
  -5   4  15      111.51      152.40     51.23 o 
  -4   4  15      220.41      251.83     39.55 o 
  -3   4  15        8.97       20.59     27.89 o 
  -2   4  15     1206.56     1355.73     55.18 o 
  -1   4  15      501.32      565.77     44.11 o 
   0   4  15     5801.40     6067.37    128.76 o 
   1   4  15      807.62      706.63     39.80 o 
   2   4  15     2032.56     2035.46     68.02 o 
   3   4  15      254.62      187.74     36.12 o 
   4   4  15      784.58      828.92     68.29 o 
  -5   5  15       36.75      -43.50     51.30 o 
  -4   5  15     5412.74     5550.22    145.07 o 
  -3   5  15      114.50      120.52     29.84 o 
  -2   5  15     2622.24     2559.87     75.56 o 
  -1   5  15      298.52      233.43     30.58 o 
   0   5  15      303.62      315.79     29.54 o 
   1   5  15       25.57       22.33     23.00 o 
   2   5  15     2106.22     2156.94     69.67 o 
   3   5  15       40.84       24.84     32.87 o 
   4   5  15     1744.61     1890.90     97.54 o 
  -5   6  15        2.94      -73.67     53.59 o 
  -4   6  15       42.55       23.01     38.38 o 
  -3   6  15        3.76       13.52     30.77 o 
  -2   6  15     1904.90     1910.51     65.42 o 
  -1   6  15      179.69      183.58     27.08 o 
   0   6  15     5172.32     5222.67    120.86 o 
   1   6  15       95.38       62.44     26.26 o 
   2   6  15     4647.81     4589.77    109.11 o 
   3   6  15      150.01      121.26     36.13 o 
   4   6  15       75.63       68.61     51.10 o 
  -5   7  15      716.67      592.36     86.30 o 
  -4   7  15     3555.38     3207.26    132.44 o 
  -3   7  15      573.94      577.43     49.72 o 
  -2   7  15     3806.19     3945.48    129.57 o 
  -1   7  15        1.64      -35.63     23.76 o 
   0   7  15      594.35      551.07     41.76 o 
   1   7  15      704.53      707.03     41.02 o 
   2   7  15     1514.73     1391.99     56.59 o 
   3   7  15      271.56      268.56     43.27 o 
   4   7  15     1606.81     1661.84    127.80 o 
  -5   8  15       72.59       96.45     56.30 o 
  -4   8  15       92.64       45.20     42.16 o 
  -3   8  15      299.30      344.24     42.91 o 
  -2   8  15      808.31      871.97     49.74 o 
  -1   8  15     2678.11     2665.80     81.17 o 
   0   8  15     3434.81     3492.89     94.11 o 
   1   8  15     2184.28     2077.31     71.16 o 
   2   8  15     1857.65     1800.70     67.35 o 
   3   8  15      732.95      799.48     66.61 o 
   4   8  15       62.38        1.24     55.63 o 
  -4   9  15      986.08      848.65     96.91 o 
  -3   9  15     3065.44     2995.95    107.62 o 
  -2   9  15     1203.16     1199.97     63.19 o 
  -1   9  15      957.86      819.67     47.70 o 
   0   9  15       14.21       55.01     28.07 o 
   1   9  15      133.68      129.28     31.85 o 
   2   9  15      542.91      450.70     48.84 o 
   3   9  15     1459.42     1500.74     90.36 o 
  -4  10  15        0.15      -13.27     65.20 o 
  -3  10  15      752.16      870.38     80.64 o 
  -2  10  15      112.39      114.06     36.78 o 
  -1  10  15     3376.24     3177.17    106.01 o 
   0  10  15      123.89       88.72     31.85 o 
   1  10  15     3839.37     3781.94    113.79 o 
   2  10  15      181.51      109.92     40.14 o 
   3  10  15      810.73      834.86     88.26 o 
  -4  11  15       28.14       25.86     68.26 o 
  -3  11  15     2888.20     3076.41    147.47 o 
  -2  11  15      178.92      119.98     44.77 o 
  -1  11  15      586.63      619.97     51.06 o 
   0  11  15      101.00      110.80     37.24 o 
   1  11  15       48.70       63.07     32.66 o 
   2  11  15      179.48      154.14     45.53 o 
   3  11  15     2000.61     1828.88    136.98 o 
  -3  12  15       84.53      149.97     56.43 o 
  -2  12  15       16.26        2.19     44.76 o 
  -1  12  15     2959.63     2901.24    114.94 o 
   0  12  15      408.71      330.84     60.69 o 
   1  12  15     1961.24     1998.95    108.81 o 
   2  12  15      302.62      265.55     49.37 o 
  -2  13  15     1025.75     1085.58     89.64 o 
  -1  13  15      344.76      353.26     77.34 o 
   0  13  15       38.00       -8.96     52.74 o 
   1  13  15       43.53      -73.32     56.81 o 
  -1  14  15     1045.91      915.25    128.85 o 
   0  14  15     1814.76     1891.62    120.03 o 
  -4   0  16      768.14      911.76    102.37 o 
  -2   0  16     2140.20     2146.56    101.69 o 
   0   0  16     5655.93     5571.56    174.92 o 
   2   0  16     4758.79     4746.56    169.92 o 
   4   0  16      453.24      361.25     80.12 o 
  -5   1  16      467.43      399.83     70.82 o 
  -4   1  16     5341.38     5229.78    173.80 o 
  -3   1  16      342.62      316.86     40.42 o 
  -2   1  16     3575.39     3660.31    103.53 o 
  -1   1  16      506.07      449.66     37.80 o 
   0   1  16      852.92      901.33     45.24 o 
   1   1  16      131.85      134.51     28.86 o 
   2   1  16      212.27      173.05     33.42 o 
   3   1  16      374.43      358.28     39.83 o 
   4   1  16     2933.80     2829.34    124.73 o 
  -5   2  16      244.15      271.15     75.86 o 
  -4   2  16      400.41      297.94     46.36 o 
  -3   2  16        2.63       14.56     31.51 o 
  -2   2  16      526.39      516.30     40.88 o 
  -1   2  16     2356.76     2495.77     82.61 o 
   0   2  16     4163.65     4153.38    105.76 o 
   1   2  16      622.98      545.60     40.91 o 
   2   2  16     3666.99     3817.65    108.11 o 
   3   2  16      799.45      746.64     53.03 o 
   4   2  16      691.98      682.79     74.55 o 
  -5   3  16     1707.38     1870.17    207.31 o 
  -4   3  16     1029.74     1055.76     74.19 o 
  -3   3  16     2324.45     2366.72     79.91 o 
  -2   3  16     2122.87     2199.37     73.35 o 
  -1   3  16     1633.44     1692.01     65.09 o 
   0   3  16       20.18       41.92     26.01 o 
   1   3  16       66.95       22.63     27.79 o 
   2   3  16       36.41       55.04     29.97 o 
   3   3  16     1315.77     1195.12     65.50 o 
   4   3  16      742.10      711.38     71.18 o 
  -5   4  16     1014.56     1098.20     93.62 o 
  -4   4  16        2.60      -11.26     38.30 o 
  -3   4  16       38.44      -23.54     29.03 o 
  -2   4  16       18.72        6.42     26.15 o 
  -1   4  16     2105.02     2208.99     95.69 o 
   0   4  16     1392.73     1451.56     60.21 o 
   1   4  16     4973.12     5036.39    116.15 o 
   2   4  16      929.34      867.40     50.77 o 
   3   4  16     1542.11     1607.64     80.74 o 
   4   4  16      109.56       78.02     48.48 o 
  -5   5  16     2362.76     2539.34    172.90 o 
  -4   5  16       11.02       20.90     36.47 o 
  -3   5  16     2877.07     2941.69     97.43 o 
  -2   5  16      308.89      262.50     34.88 o 
  -1   5  16     3303.33     3358.30     96.11 o 
   0   5  16        3.89       -9.04     23.58 o 
   1   5  16      169.32      167.71     29.32 o 
   2   5  16       23.26       21.87     30.63 o 
   3   5  16     1155.54     1297.92     73.41 o 
   4   5  16       50.90       63.51     48.67 o 
  -5   6  16      828.86      718.07    181.99 o 
  -4   6  16       25.74       53.71     49.07 o 
  -3   6  16        0.34       -0.75     34.44 o 
  -2   6  16       15.20      -12.03     30.94 o 
  -1   6  16     3270.25     3208.97     90.21 o 
   0   6  16       54.06       50.95     29.19 o 
   1   6  16     5035.98     4854.06    120.67 o 
   2   6  16      140.16      183.04     38.60 o 
   3   6  16     1948.91     1846.97     99.24 o 
   4   6  16      103.80      101.85     55.45 o 
  -5   7  16     1551.05     1482.01    176.12 o 
  -4   7  16      449.57      449.84     67.14 o 
  -3   7  16     3051.20     3168.83    134.99 o 
  -2   7  16     1214.53     1183.81     66.03 o 
  -1   7  16     4137.79     4197.12    128.60 o 
   0   7  16        0.49       30.13     32.23 o 
   1   7  16       67.92       25.68     28.18 o 
   2   7  16      151.74      133.02     39.27 o 
   3   7  16      958.68     1002.37     86.32 o 
  -4   8  16       63.68      122.14     53.77 o 
  -3   8  16      210.29      169.35     43.73 o 
  -2   8  16      258.33      213.53     39.77 o 
  -1   8  16     1354.33     1278.58     64.84 o 
   0   8  16     1900.74     1894.14     78.54 o 
   1   8  16     2943.69     2970.33     95.98 o 
   2   8  16     1577.52     1466.08     70.79 o 
   3   8  16      845.40      793.66     72.30 o 
  -4   9  16     2499.65     2541.59    152.55 o 
  -3   9  16      854.38      862.28     62.73 o 
  -2   9  16     4023.04     4079.89    126.63 o 
  -1   9  16      606.61      560.21     48.76 o 
   0   9  16      423.78      407.85     41.61 o 
   1   9  16        1.80       -8.24     34.17 o 
   2   9  16      187.97      190.07     59.90 o 
   3   9  16      283.86      350.15     74.22 o 
  -4  10  16      154.20       83.37     87.93 o 
  -3  10  16       51.62       -1.04     62.00 o 
  -2  10  16      981.68      942.55     69.39 o 
  -1  10  16      379.75      300.07     42.97 o 
   0  10  16     2232.63     2421.14     89.99 o 
   1  10  16       70.18       86.56     39.38 o 
   2  10  16     2869.50     2840.72    124.62 o 
  -3  11  16       97.30       96.96     71.39 o 
  -2  11  16     2421.46     2441.23    138.29 o 
  -1  11  16       49.00       80.60     45.55 o 
   0  11  16      382.32      333.53     44.80 o 
   1  11  16       14.34       48.48     39.70 o 
   2  11  16       76.94       97.35     54.99 o 
  -2  12  16      712.41      568.30     72.30 o 
  -1  12  16      110.09       79.82     52.17 o 
   0  12  16     1538.68     1508.54    120.15 o 
   1  12  16      210.34      265.74     88.18 o 
  -1  13  16      267.85      150.20     77.84 o 
   0  13  16      552.41      611.48     97.16 o 
  -5   0  17     2955.97     2993.97    453.53 o 
  -3   0  17      575.84      654.80     79.00 o 
  -1   0  17     3075.34     3175.54    144.35 o 
   1   0  17     4201.51     4316.61    168.00 o 
   3   0  17     1620.77     1609.19    114.28 o 
  -5   1  17     1588.31     1815.74    125.57 o 
  -4   1  17      305.10      253.38     65.76 o 
  -3   1  17     5579.05     5584.86    173.10 o 
  -2   1  17      463.10      496.74     45.72 o 
  -1   1  17     2590.73     2675.17     97.93 o 
   0   1  17      115.08       74.33     29.48 o 
   1   1  17     1585.51     1468.16     64.83 o 
   2   1  17       89.88      122.19     34.73 o 
   3   1  17     1062.22     1109.92     70.28 o 
   4   1  17      200.16      152.97     58.68 o 
  -5   2  17     1485.60     1713.33    161.98 o 
  -4   2  17      135.90       21.46     49.16 o 
  -3   2  17       74.27       19.57     38.23 o 
  -2   2  17      327.99      308.87     38.98 o 
  -1   2  17      780.52      743.40     50.96 o 
   0   2  17     1396.81     1373.98     63.57 o 
   1   2  17     3755.16     3783.52    108.05 o 
   2   2  17      584.77      508.08     51.71 o 
   3   2  17     1489.13     1520.39     79.98 o 
   4   2  17      329.88      234.07     62.99 o 
  -5   3  17      155.62      112.65    120.01 o 
  -4   3  17     1148.34     1043.63     83.40 o 
  -3   3  17     2470.98     2286.71     89.03 o 
  -2   3  17     2913.66     2984.23     98.43 o 
  -1   3  17     1426.98     1473.30     67.27 o 
   0   3  17      889.63      942.80     56.12 o 
   1   3  17      442.03      406.93     40.81 o 
   2   3  17      436.45      394.68     44.12 o 
   3   3  17      222.09      248.72     51.01 o 
  -5   4  17       39.47      135.12     60.95 o 
  -4   4  17      323.51      219.25     57.46 o 
  -3   4  17        7.45       46.84     40.39 o 
  -2   4  17      566.63      497.12     47.08 o 
  -1   4  17      123.46       82.48     30.93 o 
   0   4  17     1974.30     1948.36     71.28 o 
   1   4  17      474.27      417.41     42.95 o 
   2   4  17     3867.84     3722.35    121.45 o 
   3   4  17      777.69      620.99     66.15 o 
  -4   5  17     1840.11     2127.37    162.74 o 
  -3   5  17      274.33      270.44     50.19 o 
  -2   5  17     4790.13     4810.80    130.16 o 
  -1   5  17      124.00       90.39     32.96 o 
   0   5  17     1310.77     1300.69     62.16 o 
   1   5  17        2.57        1.24     31.67 o 
   2   5  17      319.52      267.64     46.43 o 
   3   5  17       53.87       -7.32     44.79 o 
  -4   6  17      322.23      224.78     68.23 o 
  -3   6  17      239.57      207.62     52.67 o 
  -2   6  17      109.68       81.41     37.84 o 
  -1   6  17       28.73       41.04     32.75 o 
   0   6  17     3341.42     3331.76    102.25 o 
   1   6  17      136.45      104.23     38.08 o 
   2   6  17     3312.32     3384.17    134.01 o 
   3   6  17      272.37      185.27     81.64 o 
  -4   7  17     2138.16     2042.01    151.60 o 
  -3   7  17      630.25      664.81     66.16 o 
  -2   7  17     3632.88     3897.74    136.03 o 
  -1   7  17      523.63      429.30     50.87 o 
   0   7  17     1172.58     1125.55     67.41 o 
   1   7  17      122.80       98.67     35.57 o 
   2   7  17      217.96      230.69     50.64 o 
   3   7  17       21.93       20.08     52.35 o 
  -4   8  17      884.79      643.84     83.47 o 
  -3   8  17      318.51      220.96     52.59 o 
  -2   8  17      308.22      342.25     52.99 o 
  -1   8  17      486.24      480.68     53.30 o 
   0   8  17     1648.83     1616.30     82.50 o 
   1   8  17     1536.16     1444.10     78.98 o 
   2   8  17     1702.88     1513.08    106.43 o 
  -3   9  17     3495.26     3594.37    155.01 o 
  -2   9  17     1124.56     1131.52     91.90 o 
  -1   9  17     1714.79     1693.76     91.68 o 
   0   9  17      407.16      427.52     49.16 o 
   1   9  17      105.58       84.64     46.00 o 
   2   9  17        2.48        4.33     61.49 o 
  -3  10  17        3.86       21.56     67.75 o 
  -2  10  17        0.07      -35.66     43.26 o 
  -1  10  17      512.86      465.66     53.81 o 
   0  10  17      151.07      149.32     46.55 o 
   1  10  17     3517.34     3533.56    141.24 o 
   2  10  17      207.18      253.14     72.39 o 
  -2  11  17        6.90       25.86     88.10 o 
  -1  11  17     2086.66     2272.91    142.68 o 
   0  11  17       77.56       93.55     43.73 o 
   1  11  17      147.71      210.49     58.55 o 
  -4   0  18     2972.68     3186.61    325.11 o 
  -2   0  18      106.13      175.44     69.49 o 
   0   0  18     4212.30     4425.03    174.09 o 
   2   0  18     1888.12     1863.09    135.04 o 
  -4   1  18     3203.49     3444.32    173.23 o 
  -3   1  18      239.99      326.62     62.20 o 
  -2   1  18     2966.13     3196.03    118.66 o 
  -1   1  18      137.27      122.50     40.40 o 
   0   1  18     2579.20     2680.69    129.10 o 
   1   1  18       11.72      -10.00     35.03 o 
   2   1  18      143.94       92.91     40.11 o 
   3   1  18       19.92       52.37     51.72 o 
  -4   2  18     1798.37     2147.76    201.49 o 
  -3   2  18      343.59      298.80     57.12 o 
  -2   2  18       16.41       18.74     37.24 o 
  -1   2  18     1654.56     1578.20     77.96 o 
   0   2  18      942.51     1040.75     61.92 o 
   1   2  18      559.18      480.48     47.99 o 
   2   2  18     3102.39     3208.30    112.91 o 
   3   2  18      772.30      841.99     93.17 o 
  -4   3  18      934.27     1061.04    102.27 o 
  -3   3  18     1690.41     1764.81    103.92 o 
  -2   3  18     1889.46     1866.97     82.45 o 
  -1   3  18     2271.30     2227.37     98.30 o 
   0   3  18     1916.62     2062.19     87.90 o 
   1   3  18       50.25       12.24     36.34 o 
   2   3  18       41.88      -19.94     40.93 o 
   3   3  18      198.64      181.52     57.34 o 
  -4   4  18       26.42       21.54     55.41 o 
  -3   4  18      147.07      171.04     51.78 o 
  -2   4  18      159.58       79.38     38.93 o 
  -1   4  18      415.03      386.48     50.63 o 
   0   4  18      120.20       91.93     35.77 o 
   1   4  18     2772.76     2954.99    110.58 o 
   2   4  18     1047.33     1025.83     82.52 o 
   3   4  18     2427.63     2159.79    120.91 o 
  -4   5  18       58.44      159.53     71.08 o 
  -3   5  18     2620.11     2800.62    132.06 o 
  -2   5  18       49.67       79.68     43.19 o 
  -1   5  18     5015.99     4863.23    150.02 o 
   0   5  18        5.27       17.18     39.21 o 
   1   5  18      278.37      267.71     50.94 o 
   2   5  18       26.56      -46.09     49.88 o 
   3   5  18      336.93      267.37     64.80 o 
  -4   6  18        9.37      -90.25     70.06 o 
  -3   6  18       98.81      102.32     65.74 o 
  -2   6  18       34.35       22.06     44.23 o 
  -1   6  18       64.74       60.76     39.89 o 
   0   6  18        0.67      -61.09     41.62 o 
   1   6  18     3909.23     3563.76    139.72 o 
   2   6  18      117.72      116.92     63.06 o 
  -3   7  18     2494.20     2388.55    143.46 o 
  -2   7  18      861.69      766.71     70.19 o 
  -1   7  18     2386.88     2352.09    110.99 o 
   0   7  18     1009.42      943.63     68.19 o 
   1   7  18       84.62      120.30     44.39 o 
   2   7  18      255.08      256.04     55.27 o 
  -3   8  18      279.51      314.24     69.35 o 
  -2   8  18       15.58       67.21     49.47 o 
  -1   8  18      420.42      419.93     59.41 o 
   0   8  18      511.78      434.56     54.98 o 
   1   8  18     1742.62     1943.39    175.02 o 
   2   8  18     1759.23     1968.62    141.82 o 
  -2   9  18     2365.25     2479.43    128.84 o 
  -1   9  18     1102.61     1149.38     77.72 o 
   0   9  18     1288.94     1272.71     93.55 o 
   1   9  18       41.10       26.69     59.71 o 
  -2  10  18      236.85      234.25     60.05 o 
  -1  10  18       95.78       17.23     48.74 o 
   0  10  18     1118.49     1000.38     83.81 o 
  -3   0  19      776.59      726.98    120.07 o 
  -1   0  19      536.23      523.35    165.42 o 
   1   0  19     2082.58     1983.51    150.35 o 
  -4   1  19      115.46      223.98     74.93 o 
  -3   1  19     1858.10     1958.81    128.37 o 
  -2   1  19      205.35      145.19     58.37 o 
  -1   1  19     3053.02     3078.19    189.15 o 
   0   1  19        0.93      -11.84     42.47 o 
   1   1  19     2506.99     2278.30    107.44 o 
   2   1  19      138.03      113.95     56.35 o 
  -4   2  19      822.43      659.53    101.63 o 
  -3   2  19      978.03     1080.84     97.94 o 
  -2   2  19       14.90      -19.19     51.16 o 
  -1   2  19      145.99       97.45     49.97 o 
   0   2  19     1114.31     1023.70     77.57 o 
   1   2  19     1058.02     1015.69     89.24 o 
   2   2  19      632.26      683.90     76.99 o 
  -3   3  19     1052.55     1016.50    113.23 o 
  -2   3  19     2291.98     2166.16    164.33 o 
  -1   3  19     2469.30     2443.41    133.86 o 
   0   3  19      982.03      978.21     73.87 o 
   1   3  19     1360.28     1451.68     95.02 o 
   2   3  19      208.31      218.53     69.38 o 
  -3   4  19      170.41       86.31     59.24 o 
  -2   4  19      205.18      144.52     49.87 o 
  -1   4  19        7.04       64.74     47.37 o 
   0   4  19      644.60      555.37     66.91 o 
   1   4  19      477.85      397.43     62.03 o 
   2   4  19     2601.52     2404.58    130.39 o 
  -3   5  19       49.67      128.34     69.72 o 
  -2   5  19     4522.65     4598.01    182.63 o 
  -1   5  19        0.87      -67.47     44.98 o 
   0   5  19     2920.00     2786.59    168.89 o 
   1   5  19       12.25       20.12     51.55 o 
   2   5  19      134.88      169.69     73.01 o 
  -3   6  19       31.84      -82.00     76.34 o 
  -2   6  19      404.70      257.32     69.16 o 
  -1   6  19       66.24       76.39     57.71 o 
   0   6  19      916.65      940.69     80.27 o 
   1   6  19        6.90       48.36     48.49 o 
  -2   7  19     3047.16     3088.58    192.67 o 
  -1   7  19     1301.33     1252.58    106.02 o 
   0   7  19     1172.77     1163.64     94.54 o 
   1   7  19      293.09      271.48     66.57 o 
  -2   8  19       26.81       67.28     62.79 o 
  -1   8  19        9.20       15.09     64.23 o 
   0   8  19      278.91      225.45     64.00 o 
  -2   0  20      468.11      334.08    103.23 o 
   0   0  20      681.31      510.14    104.20 o 
  -3   1  20       46.21        8.68     62.43 o 
  -2   1  20     1389.72     1443.82    113.75 o 
  -1   1  20      221.65      247.37     63.98 o 
   0   1  20     4341.52     4418.89    230.18 o 
   1   1  20      100.24      150.00     62.36 o 
  -3   2  20      784.34      957.52    112.46 o 
  -2   2  20      307.02      280.65     68.97 o 
  -1   2  20        0.19       61.95     54.12 o 
   0   2  20       66.16       41.78     57.22 o 
   1   2  20      721.24      609.99     84.77 o 
  -2   3  20     1615.62     1595.35    135.20 o 
  -1   3  20     1731.23     1603.63    123.31 o 
   0   3  20     1684.01     1705.23    109.81 o 
   1   3  20     1256.48     1332.93    106.58 o 
  -2   4  20      102.57       42.66     68.34 o 
  -1   4  20       24.58      -16.99     62.22 o 
   0   4  20       11.80       17.57     57.94 o 
   1   4  20      768.67      779.74     89.89 o 
  -2   5  20      154.07      110.29     61.32 o 
  -1   5  20     3704.20     3656.57    237.11 o 
   0   5  20        0.48      -33.14     63.57 o 
  -1   6  20      195.62      207.78     89.78 o 
   0   6  20        7.97      -10.60     54.24 o 
  -1   0  21      369.12      181.16    105.72 o 
  -1   1  21     2541.30     2508.00    200.06 o 
                                                 
